# Supplementary material for: Relationship of idiopathic femoral head necrosis with blood lipid metabolism and coagulation function: A propensity score-based analysis
Source: Front Surg. 2023 Jan 6;9:938565. doi: 10.3389/fsurg.2022.938565 (PMC9852306; doi:10.3389/fsurg.2022.938565)
Supplement: Supplementary file 1 [file Table5.xlsx]

## Sheet: Sheet1
ID	Group	Age	BMI	Sex	Smoking	Hypertension	Diabetes	TC	TG	LDL	HDL	ApoAI	ApoB	APTT	PT	FIB	TT
1	2	57	26.2	1	2	2	2	5.62	0.71	3.76	1.33	1.43	0.78	27.41	11.03	2.53	19.93
2	2	76	23.21	1	1	2	2	4.21	0.38	2.59	1.3	1.46	1	26.84	12.19	2.28	20.13
3	2	28	20.5	1	2	2	2	5.18	1.29	3.4	1.34	1.42	1	31.48	12.99	3.25	19.44
4	2	83	26.04	2	2	1	1	4.75	0.56	2.85	2.24	1.39	0.59	25.37	12.52	3.08	22.06
5	2	40	25.55	1	1	2	2	2.69	1.22	1.32	1.47	1.46	0.56	25.29	8.76	3.25	21.7
6	2	27	20.6	1	2	2	2	5.48	1.47	3.94	1.39	1.44	0.79	23.34	12.94	1.89	19.87
7	2	61	27.01	2	2	2	2	4.99	3.3	3.14	1.87	1.39	1	26.61	9.51	3.21	19.04
8	2	85	21.35	2	2	2	2	2.83	0.67	1.11	1.41	1.39	0.75	27.77	9.67	2.72	21.54
9	2	41	20.7	2	2	2	2	3.98	1.12	2.38	1.06	1.41	1	26.01	11.05	3.09	20.22
10	2	76	22.11	1	2	1	2	6.06	1.49	3.83	1.05	1.39	0.8	25.41	10.59	1.89	19.46
11	2	88	24.51	1	2	2	2	2.92	0.65	1.67	1	1.46	1	31.14	11.32	3.18	20.24
12	2	81	24.01	2	2	1	1	5.02	1.33	2.6	1.65	1.46	1	24.76	11.09	2.87	21.11
13	2	14	26.2	1	2	2	2	3.69	0.61	2.3	1.24	1.45	0.56	25.83	8.21	1.89	21.28
14	2	78	26.27	2	2	1	2	4.15	1.49	1.87	1.65	1.42	0.77	27.46	8.68	3.02	21.67
15	2	62	23.52	2	2	2	2	3.47	1.51	2.04	0.94	1.39	0.56	27.19	9.73	3.13	20.56
16	2	76	24.51	2	2	1	2	4.26	0.89	2.59	1.39	1.46	0.56	29.24	9.87	3.02	21.43
17	2	74	31.9	1	2	1	2	5.13	1.91	3.09	1.1	1.41	0.9	26.97	9.79	1.89	19.66
18	2	61	26.45	1	1	2	2	3.8	0.62	2.44	1.14	1.46	0.76	27.15	10.02	1.93	20.98
19	2	75	26.72	1	2	2	2	2.84	1.25	0.96	1.53	1.4	0.88	25.75	9.56	2.53	21.27
20	2	71	22.96	2	2	2	2	4.84	1.91	2.9	1.58	1.4	0.7	23.72	12.99	2.88	20.89
21	2	87	22.17	2	2	1	2	5.23	0.91	3.18	1.29	1.39	0.68	25.18	11.07	1.89	20.58
22	2	42	23.28	1	1	2	2	4.48	1.39	2.81	1.19	1.39	0.56	29.54	11.88	3.25	21.62
23	2	43	22.92	2	2	2	2	2.94	0.75	1.7	0.84	1.39	1	27.04	8.76	2.75	19.84
24	2	79	24.9	1	1	1	2	3.02	0.71	1.56	0.98	1.39	0.67	28.57	8.54	2.74	19.19
25	2	72	25.52	2	2	2	2	4.15	0.48	2.06	1.62	1.39	0.85	26.09	8.38	2.23	19.17
26	2	80	24.78	2	2	1	2	3.16	0.51	1.77	0.99	1.42	0.63	23.37	10.61	1.94	20.54
27	2	64	23.5	2	2	1	2	4.01	0.8	2.33	1.2	1.46	0.56	22.78	8.95	1.89	20.13
28	2	78	25.3	2	2	1	2	4.62	0.83	2.66	1.45	1.39	1	26.06	8.56	3.08	20.2
29	2	91	28.61	2	2	2	2	2.94	0.36	1.16	1.52	1.39	0.9	27.18	11.17	2.71	20.38
30	2	73	25.99	2	2	2	2	4.63	0.73	2.5	1.49	1.39	0.67	21.98	11.07	2.05	19.9
31	2	69	26.89	2	2	2	2	5.37	0.61	3.43	1.53	1.4	0.65	27.1	10.96	3.25	21.5
32	2	33	22.64	2	2	2	2	3.96	1	2.61	1.22	1.39	0.84	26.63	11.5	2.3	19.76
33	2	25	25.28	2	2	2	2	4.46	1.27	3.35	0.82	1.46	0.72	24.59	7.35	2.53	21.57
34	2	70	25.13	2	2	2	2	4.34	2.44	2.46	1.12	1.46	0.79	26.42	7.7	2.32	18.95
35	2	81	24.52	2	2	2	2	5.21	0.68	3.19	1.56	1.42	0.56	30.11	11.84	2.32	20.16
36	2	58	25.86	1	1	1	2	4.8	0.91	3.3	1.19	1.46	0.87	23.79	11.08	2.97	17.8
37	2	50	23.81	2	2	2	2	4.74	1.02	3.13	1.3	1.46	0.74	26.75	10.72	2.03	19.65
38	2	13	23.74	1	2	2	2	2.45	0.39	1.09	1.11	1.4	0.86	24.3	10.58	2.46	20.11
39	2	80	26.43	1	1	1	2	2.35	1.01	1.43	0.7	1.39	0.56	25.25	10.01	2.45	18.98
40	2	85	26.57	2	2	1	1	4.28	1.25	2.68	1.33	1.46	1	28.63	11.1	1.9	20.58
41	2	43	23.66	1	1	1	2	4.41	1.52	2.68	1.53	1.39	0.88	26.68	10.53	3.25	19.86
42	2	93	25.4	2	2	1	2	3.49	0.88	1.94	0.98	1.39	0.85	27.74	8.57	2.42	17.94
43	2	75	23.64	2	2	2	2	3.96	1.11	2.46	1.09	1.42	0.85	25.89	11.25	3.25	19.36
44	2	48	26.19	1	2	2	2	3.32	0.5	1.85	1.12	1.46	0.56	25.49	11.74	1.94	20.85
45	2	67	21.08	1	2	2	2	5.44	0.64	3.71	1.52	1.4	0.56	24.51	10.05	2.53	21.82
46	2	74	24.78	1	2	2	2	3.56	0.55	2.08	1.15	1.39	0.56	26.44	9.41	2.52	21.54
47	2	74	25.39	2	2	2	2	3.74	1.63	2.32	1.48	1.46	0.56	25.99	10.12	3.19	18.95
48	2	72	25.73	2	2	1	1	4.8	1.59	3.39	1.13	1.39	0.56	25.25	11.68	2.39	22.08
49	2	54	25.52	1	2	2	2	5.58	0.96	3.63	1.57	1.46	0.56	25.85	12.01	2.75	19.91
50	2	18	25.47	1	2	2	2	3.54	0.85	2.14	1.04	1.46	0.69	26.06	9.46	1.89	20.38
51	2	74	26.92	2	1	2	1	4.9	1.12	2.88	1.7	1.46	1	27.69	12.45	2.34	19.94
52	2	74	26.54	2	2	1	2	3.11	0.86	1.68	0.98	1.4	0.93	26.86	8.27	2.37	21.33
53	2	46	25.46	1	1	2	2	2.2	0.65	0.96	0.83	1.46	0.86	26.03	7.45	2.68	18.27
54	2	79	26.26	2	2	2	2	3.96	0.87	2.32	1.06	1.45	1	25.54	11.06	3.09	20.04
55	2	71	20.93	2	2	2	2	4.25	1.16	1.87	2.15	1.39	0.56	27.18	11.22	3.25	20.03
56	2	84	23.24	2	2	1	2	5.84	0.89	4.12	1.34	1.44	0.71	26.68	9.9	2.16	19.65
57	2	53	21.62	1	2	2	2	3.49	0.54	2.01	1.09	1.45	0.73	26.69	10.36	1.89	19.04
58	2	49	25.07	1	2	2	2	3.74	1.4	2.14	0.86	1.39	0.75	25.73	11.24	3.09	21.76
59	2	17	20.5	1	2	2	2	3.5	0.59	1.8	1.01	1.39	0.61	29.22	10.42	2.53	19.89
60	2	37	24.1	2	2	2	2	5.79	1.24	3.5	1.44	1.42	0.89	26.65	10.32	2.28	20.97
61	2	49	24.38	1	1	1	2	3.7	2.27	1.85	1.22	1.46	0.56	25.63	10.65	2.46	21.28
62	2	59	28.46	1	2	2	2	4.24	0.52	2.63	1.34	1.39	1	26.56	9.58	2.28	20.75
63	2	65	27.76	1	2	2	2	4.42	0.66	2.21	2.03	1.46	0.56	27.12	9.47	2.29	21.47
64	2	26	25.78	1	2	2	2	3.07	0.86	1.93	0.76	1.46	0.63	28.9	9.93	1.89	21.87
65	2	65	23.51	2	2	2	2	4.76	0.7	3.23	1.31	1.46	0.56	24.55	10.88	3.25	21
66	2	86	22.46	2	2	1	2	4.67	0.9	2.52	1.63	1.39	1	22.92	9.96	3.25	19.4
67	2	76	24.48	1	1	2	2	3.67	0.54	2.38	1.08	1.43	0.67	29.39	8.86	2.44	21.68
68	2	24	26.79	2	2	2	2	2.89	0.7	1.18	1.32	1.42	1	29.03	10.56	3.25	20.84
69	2	68	26.2	2	2	2	2	6.39	1.2	3.77	1.98	1.46	0.66	26.31	11.03	2.49	20.08
70	2	79	26.17	2	2	2	2	4.67	0.98	2.73	1.45	1.39	0.92	22.31	11.24	2.89	20.84
71	2	79	25.52	2	2	2	2	4.79	0.78	3.11	1.14	1.46	0.93	26	10.83	1.91	22.39
72	2	41	22.18	2	2	2	2	3.54	0.78	2.04	1.3	1.46	0.85	26.45	10.62	3.15	21.43
73	2	49	21.98	1	1	2	2	3	0.62	1.35	1.28	1.39	0.97	25.36	9.68	2.33	21.26
74	2	82	27.22	2	2	2	2	3.96	0.47	1.82	1.72	1.46	0.65	28.35	9.58	3.25	22.35
75	2	79	29	2	2	2	2	3.46	0.44	1.82	1.31	1.45	0.61	26.74	12.99	1.89	19.56
76	2	88	30.06	2	2	2	2	4.26	0.47	2.22	1.59	1.46	0.56	22.35	9.61	2.96	19.04
77	2	77	26.67	2	2	1	2	4.12	1.09	2.62	0.93	1.46	1	26.96	9.52	2.82	21.23
78	2	78	23.44	1	1	2	2	3.97	0.41	2.14	1.68	1.4	0.84	26.48	9.48	2.17	21.3
79	2	74	25.98	2	2	2	2	3.27	1.51	1.71	0.8	1.46	0.71	24.75	9.65	3.11	20.34
80	2	63	25.48	2	2	2	2	3.96	0.96	2.55	0.86	1.39	0.83	23.77	7.35	1.89	22.38
81	2	94	23.63	2	2	1	2	4.47	1.58	2.58	1.28	1.46	0.84	28.95	9.33	2.62	21.15
82	2	57	25.77	1	2	2	2	5.52	4.61	2.55	1.86	1.4	0.87	25	9.12	3.08	21.92
83	2	81	28.76	2	2	2	2	3.12	0.84	1.2	1.63	1.39	1	24.27	10.43	2.24	20.17
84	2	42	25.61	1	2	2	1	4.12	1.27	2.63	0.92	1.39	1	27.81	12.94	1.89	20.05
85	2	14	26.71	1	2	2	2	3.74	0.69	1.93	1.21	1.39	1	26.26	10.59	2.18	20.23
86	2	88	22.75	1	2	1	1	2.17	0.81	0.89	1	1.44	0.56	23.25	10.96	3.25	22.22
87	2	75	27.92	2	2	2	2	4.17	1.41	2.63	1.23	1.41	1	28.99	11.22	2.35	21.21
88	2	59	27.63	2	2	1	2	4.56	1.07	2.87	1.24	1.46	0.56	28.04	11.55	3.25	21.42
89	2	77	25.22	2	2	2	2	4.04	0.56	2.47	1.33	1.39	1	25.1	8.08	2.85	18.35
90	2	43	26.99	2	2	2	2	4.63	1.27	3.03	1.17	1.41	0.56	28.1	10.62	3.25	19.53
91	2	33	25.64	1	2	2	2	4.08	0.59	2.79	0.75	1.39	0.56	30.37	12.99	1.89	21.67
92	2	59	23.56	2	2	1	2	4.31	1.45	2.58	1.05	1.39	0.91	24.43	10.3	1.89	22.39
93	2	69	23.42	1	1	1	2	3.49	0.91	2.13	0.92	1.46	0.93	25.78	10.97	3.25	17.8
94	2	85	23.45	1	2	1	2	4.1	0.53	2.35	1.12	1.39	1	30.06	9.54	2.03	19.33
95	2	45	25.17	1	2	2	2	3.96	0.85	2.48	0.9	1.39	0.91	27.95	9.12	1.97	18.42
96	2	77	21.28	2	2	1	2	5.3	0.76	3.66	1.04	1.39	0.56	24.95	8.45	3.25	19.05
97	2	68	27.45	2	2	2	1	4.83	1.61	3.02	1.08	1.46	0.56	25.76	9.89	1.89	20.13
98	2	86	24.64	2	2	1	2	4.23	0.92	2.51	1.39	1.46	0.56	25.5	10.5	1.89	22.39
99	2	56	27.22	2	2	2	2	4.78	1.65	2.83	1.08	1.46	0.99	25.27	12.01	2.95	20.66
100	2	68	25.09	2	2	1	2	3.71	0.84	1.95	1.31	1.39	1	23.25	12.76	3.25	21.51
101	2	68	22.21	2	2	2	2	4.13	0.35	2.48	1.23	1.46	1	27.71	10.27	3.25	18.85
102	2	84	26.71	2	2	1	2	4.57	3.26	2.44	0.91	1.39	0.95	28.05	9.97	2.49	20.91
103	2	69	23.79	2	2	2	2	3.75	1.03	2.18	1.03	1.39	0.62	26.4	8.19	2.38	18.51
104	2	64	27.8	2	2	1	1	3.54	0.76	1.98	1.17	1.39	0.8	26.95	9.05	2.52	21.39
105	2	87	26.14	2	2	2	2	4.11	0.47	2.29	1.39	1.46	0.56	23.74	10.73	2.28	21.76
106	2	30	23.04	1	2	2	2	2.88	0.85	1.39	0.94	1.39	0.56	26.63	11.3	2.43	22.39
107	2	83	25	2	2	2	2	5.04	0.68	2.58	1.64	1.39	0.76	24.34	9.02	2.42	18.54
108	2	77	20.5	2	2	1	2	5.8	0.46	3.45	1.98	1.4	0.58	26.98	11.23	1.95	20.54
109	2	35	24.03	1	2	2	2	3.17	0.87	1.53	1.06	1.46	1	22.66	11.27	1.89	19.9
110	2	62	23.29	2	2	2	2	3.97	1.39	2.46	0.86	1.46	0.9	25.55	11.58	2.92	19.93
111	2	41	24.4	2	2	2	2	3.89	0.65	1.62	1.81	1.39	0.56	23.9	12.01	1.89	18.1
112	2	64	22.79	1	2	1	1	4.91	1.67	2.86	1.14	1.42	0.56	25.55	9.14	1.96	21.26
113	2	65	25.94	1	2	1	2	3.45	1.23	1.73	0.98	1.46	0.85	26.93	10.68	1.89	20.83
114	2	81	24.93	2	2	2	2	6.3	1.32	3	2.06	1.39	0.98	24.39	10.34	3.25	20.78
115	2	73	24.72	2	2	2	2	3.55	0.38	2.17	1.61	1.46	0.57	27.69	10.81	3.25	17.99
116	2	65	25.46	2	2	2	2	5.64	0.8	3.7	1.94	1.46	0.56	28.56	9.3	3.07	20.3
117	2	74	27.59	1	1	2	2	3.2	0.75	1.5	1.26	1.39	0.62	25.62	8.89	2.48	19.68
118	2	55	23.69	1	1	2	2	4.59	0.63	2.86	1.14	1.46	1	28.96	9.6	2.36	21.47
119	2	62	25.02	2	2	2	2	5.61	1.92	3.51	1.04	1.39	0.88	29.26	9.75	1.97	18.39
120	2	67	24.65	2	2	2	2	6.97	2.5	4.11	1.39	1.39	0.8	24.57	11.01	3.04	20.41
121	2	63	24.34	2	2	1	2	5.52	2.64	3.28	1.17	1.39	0.76	24.27	9.84	2.07	21.23
122	2	68	25.86	2	2	2	1	4.38	1.08	2.55	1.3	1.46	1	28.2	10.37	3.1	18.12
123	2	80	20.52	2	2	2	2	4	0.56	2.03	1.55	1.39	0.95	22.83	8.22	3.25	22.28
124	2	27	27.83	2	2	2	2	3.62	0.61	1.9	1.21	1.39	0.85	28.66	9.26	2.33	18.93
125	2	63	23.85	2	2	1	2	3.4	1.31	1.69	1.03	1.39	0.56	23.52	10.4	1.89	22.39
126	2	49	25.27	1	2	2	2	4.04	1.76	2.09	1.02	1.44	0.56	27.28	10.98	3.25	20.7
127	2	83	25.78	1	2	1	2	3.56	0.58	2.44	0.78	1.46	0.76	26.66	10.53	2.65	19.22
128	2	67	22.26	1	2	2	1	3.72	0.62	2.35	0.74	1.46	1	25	9.16	3.25	21.15
129	2	73	27.44	2	2	2	2	5.18	1.06	3.58	1.28	1.45	0.92	27.78	10.18	1.89	18.96
130	2	85	22.96	1	2	1	2	3.07	0.61	1.58	0.81	1.39	1	28.76	10.46	2.67	21.56
131	2	82	26.09	2	2	2	2	4.46	0.57	2.26	1.64	1.39	0.56	28.75	10.23	2.12	19.86
132	2	85	24.79	2	2	1	2	4.01	1.16	2.09	1.23	1.39	1	26.62	12.76	1.89	20.43
133	2	70	25.2	2	2	1	1	3.97	1.03	2.25	1.06	1.46	0.85	27.36	10.92	2.15	21.39
134	2	44	23.79	1	2	1	2	4.32	1.36	2.64	1.01	1.39	0.83	29.43	10.57	2.03	19.69
135	2	78	26.77	2	2	2	2	3.48	0.56	1.44	1.32	1.46	0.56	26.34	11.61	2.31	19.6
136	2	69	24.01	2	2	1	1	4.23	1.05	2.08	1.41	1.39	0.75	25.66	9.7	1.89	20.52
137	2	73	25.8	2	2	2	2	3.7	1.01	2.04	1.11	1.46	1	24.45	10.4	1.89	20.46
138	2	20	24.54	1	2	2	2	4.5	0.96	2.1	1.22	1.39	0.56	22.42	9.55	1.89	20.14
139	2	71	23.66	1	1	1	1	3	0.96	1.23	0.86	1.46	0.83	26.4	8.77	1.91	19.18
140	2	70	26.21	2	2	1	2	4.2	0.81	1.9	1.46	1.39	0.56	26.94	10.61	3.19	20.1
141	2	71	23.95	1	2	2	2	4.3	1.17	2.5	0.86	1.42	0.94	25.36	11.37	2.83	20.7
142	2	55	26.13	2	2	2	2	4.3	1.61	2.1	1.5	1.39	0.56	30.15	9.64	2.67	19.2
143	2	56	24.55	1	1	2	2	3.7	1.15	1.5	1.28	1.46	1	24.77	8.75	2.04	18.44
144	2	76	27.02	2	2	1	2	4.4	0.61	1.8	2.22	1.39	0.56	26.87	8.43	2.77	19.36
145	2	56	24.81	1	1	1	2	4.5	1	2.4	1.26	1.41	0.98	27.3	8.5	2.39	20.1
146	2	85	27.46	2	2	1	1	6.3	0.96	3.5	1.82	1.46	0.7	27.41	8.38	2.23	18.14
147	2	83	25.77	2	2	2	2	5.11	0.86	2.63	1.98	1.43	0.73	29.22	12.93	3.05	19.36
148	2	84	23.68	2	2	1	2	3.6	1.01	1.3	1.43	1.42	0.56	29.39	9.63	1.89	19.33
149	2	46	24.62	2	2	2	2	4	2.33	2	0.91	1.39	0.56	29.03	10.66	1.97	22.39
150	2	73	24.99	2	2	2	2	5.6	0.85	3	1.87	1.46	0.99	23.32	10.83	2.06	18.93
151	2	79	22.76	1	2	1	2	3.4	0.63	1.5	1.42	1.46	0.56	24.06	9.61	2.27	22.19
152	2	43	27.24	1	1	2	2	4.9	1.04	2.7	1.28	1.39	0.56	25.95	9.61	2.62	20.64
153	2	67	21.75	1	2	1	2	4.2	1.43	2.35	0.73	1.39	0.56	27.13	10.72	1.97	20.97
154	2	100	27.1	2	2	2	2	2.9	0.6	0.96	1.4	1.46	0.56	27.18	10.8	1.89	20.01
155	2	59	25.78	2	2	2	2	3.82	5.9	1.26	0.88	1.46	1	26.87	10.22	3.25	20.58
156	2	49	22.7	2	2	2	2	5.72	2.14	3.16	1.98	1.46	0.56	26	11.96	2.63	19.4
157	2	83	21.73	1	2	2	2	4.5	0.44	1.9	2.03	1.46	0.96	24.46	12.57	3.25	20.94
158	2	82	23.25	2	2	2	2	5.8	0.85	3.1	2.07	1.46	0.56	26.41	8.49	2.99	20.37
159	2	62	23.32	1	1	2	2	4.8	1.7	2.8	0.75	1.46	0.97	23.88	12	1.89	22.39
160	2	37	24.21	2	2	2	2	5.3	2.71	2.6	1.51	1.39	0.8	26.83	9.72	1.89	20.37
161	2	79	22.85	2	2	2	2	5	0.39	2.49	1.63	1.43	0.87	28.43	9.32	3.25	19.18
162	2	57	24.98	2	2	2	2	3	0.79	1.36	1.25	1.46	0.84	27.46	10.77	1.9	21.31
163	2	77	23.52	2	2	1	2	5	0.51	2.4	1.88	1.41	0.56	27.66	10.99	3.16	19.52
164	2	65	27.18	2	2	2	1	2.9	0.71	1.2	1.18	1.46	0.75	24.24	10.18	2.87	20.34
165	2	80	25.57	2	2	2	2	4.34	1.15	2.36	1.31	1.46	0.79	26.21	11.73	2.61	21.15
166	2	51	24.26	2	2	2	2	3.5	0.89	2.1	1.06	1.39	0.99	28.65	11.24	3.25	18.97
167	2	61	24.25	2	2	2	1	5.4	2.38	2.8	1.2	1.46	1	29.21	7.49	3.25	21.6
168	2	72	25.77	2	2	1	2	4.84	1.2	3.45	1.27	1.46	0.59	26.11	11.17	2.05	19.2
169	2	78	24.84	2	2	2	2	4.73	1.79	3.05	1.15	1.39	0.8	27.92	12.94	2.5	21.06
170	2	63	28.34	2	2	2	2	4.6	1.28	2.7	1.14	1.46	1	25.21	9.15	1.89	20.49
171	2	60	22.96	2	2	2	2	4.9	0.59	1.7	2.92	1.39	1	29.2	9.35	3.25	18.11
172	2	16	29.5	1	2	2	2	3.2	0.86	1.6	1.11	1.4	0.56	28.8	9.51	2.17	20.69
173	2	20	25.09	1	2	2	2	3.6	1.78	2.1	0.87	1.46	0.56	28.37	12.99	2.13	19.62
174	2	55	26.87	2	2	2	2	5.23	1.05	3.14	1.81	1.43	1	25.69	7.78	1.89	19.9
175	2	72	23.35	1	1	2	2	4.34	1	2.45	1.73	1.46	0.77	26.28	10.66	2.8	20.29
176	2	62	26.74	2	2	1	2	4.4	0.78	2.7	1.63	1.39	0.56	26.63	10.23	2.02	21.39
177	2	55	26.21	2	2	1	2	3.8	0.66	1.96	1.74	1.46	1	25.76	9.14	2.5	20.4
178	2	78	23.06	2	2	1	2	4.8	1.07	3.09	1.26	1.45	0.74	24.57	11.67	3.25	21.41
179	2	67	26.04	2	2	1	2	5.59	1.6	3.55	1.29	1.39	0.65	26.2	11.14	2.69	20.54
180	2	54	21.56	1	1	1	2	4.1	0.67	2.5	1.17	1.39	1	24.23	10.45	2.81	21.72
181	2	78	28.22	2	2	2	1	4.5	1.27	2.6	1.35	1.39	0.89	26.8	11.17	1.91	22.39
182	2	79	24.43	2	2	2	2	3.2	0.8	1.5	1.38	1.45	0.56	24.81	8.51	1.89	19.12
183	2	74	27.06	2	2	2	2	4.9	1.43	2.75	1.68	1.39	1	24.52	8.95	1.89	18.11
184	2	93	23.75	2	2	2	2	5.3	1.07	2.53271	2.00313	1.45	0.58	26.55	12.65	2.94	18.2
185	2	62	25.49	2	2	1	1	3.5	1.4	1.8	1.13	1.4	0.99	28.7	10.48	2.12	20.42
186	2	89	23.34	2	2	1	2	3.8	0.87	2	1.11	1.39	0.56	27.28	9.05	2.77	18.53
187	2	45	25.34	1	2	2	2	3.15	0.82	1.43	1.33	1.46	0.78	25.37	10.07	2.6	22.34
188	2	71	26.01	2	2	1	2	5.95	1.25	3.52	1.91	1.39	0.94	28.21	11.17	3	21.3
189	2	42	25.96	1	1	2	2	4.3	0.71	2.5	1.32	1.39	0.78	27.22	10.44	2.9	20.59
190	2	81	27.27	1	1	1	2	3.76	0.86	2.45339	1.05578	1.39	0.56	23.92	10.36	2.53	19.89
191	2	73	21.53	1	2	1	1	5.2	1.28	2.7	1.14	1.39	0.56	25.31	10.68	1.89	20.79
192	2	58	23.01	1	2	1	2	4.54	1.54	2.9	1.1	1.46	0.9	28.23	11.33	2.09	21.45
193	2	84	22.31	2	2	2	2	3.3	0.84	1.5	1.33	1.46	0.73	26.42	9.28	2.22	20.37
194	2	17	29.76	2	2	2	2	4.1	0.49	2	1.62	1.39	0.96	26.26	10.07	2.21	22.03
195	2	82	21.95	2	2	2	2	4.6	0.69	2.5	1.49	1.44	0.6	23.68	11.09	2.4	20.39
196	2	13	26.03	2	2	2	2	3.3	2.49	1.62	0.93	1.4	0.68	23.65	10.52	2.52	22.18
197	2	76	21.24	2	2	2	2	4.1	1.09	2.2	1.38	1.39	0.92	26.89	12.49	1.89	21.18
198	2	72	25.94	1	1	2	2	5	1	3	1.2	1.46	1	24.65	10.57	2.57	19.1
199	2	76	23.02	2	2	1	2	2.98	0.79	2.25	1.41	1.46	0.93	28.57	11.83	1.89	21.46
200	2	60	24.67	2	2	2	2	2.74	0.92	2.25	1.59	1.46	1	26.07	9.96	1.89	19.23
201	2	73	24.47	1	1	2	2	2.03	0.74	1.8	1.15	1.46	1	23.92	9.44	2.07	17.97
202	2	73	24.8	2	2	1	2	4	0.75	2.4	1.16	1.39	0.64	28.42	10.44	2.1	20
203	2	78	25.2	2	2	2	2	4.9	1.12	2.6	1.88	1.39	0.56	27.36	10.83	1.89	20.78
204	2	57	20.59	1	2	2	2	4.4	1.33	2.3	1.28	1.39	0.68	28.79	8.89	2.8	19.94
205	2	83	23.78	1	2	1	2	3.3	0.58	1.6	1.34	1.39	0.56	23.37	10.72	1.94	19.48
206	2	64	23.41	2	2	2	2	4.05	0.95	2.86	1.68	1.39	0.78	31.15	9.99	2.84	19.54
207	2	66	24.01	2	2	1	1	3.93	1.28	3.08	0.98	1.39	0.56	26.41	10.98	3.25	21.08
208	2	59	25.4	2	2	2	2	5.9	1.82	3.3	0.48	1.39	0.56	25.3	12.26	1.89	20.58
209	2	84	22.71	1	2	2	2	2.69	1.11	1.71	1.61	1.46	0.56	28.34	9.47	2.93	19.62
210	2	77	21.72	1	2	1	1	5.6	0.38	3	2.21	1.46	0.56	26.14	11.59	3.25	17.84
211	2	55	24.39	2	2	1	2	5.78	1.14	4.12	1.07	1.44	0.91	27.39	11.48	2.15	17.93
212	2	52	26.22	2	2	2	2	4.96	0.97	3.28	1.38	1.39	0.56	25.76	9.88	2.07	20.3
213	2	65	27.02	2	2	2	2	4.93	0.7	2.54	1.91	1.39	0.92	28.98	11.39	1.89	19.75
214	2	69	23.88	2	2	2	2	5.73	1.88	4.22	1.07	1.39	1	27.26	10.12	2.33	21
215	2	87	26.56	2	2	2	2	4.82	0.98	3.41	1.11	1.46	0.78	26.06	12.99	2.69	20.33
216	2	73	28.32	2	2	1	2	4.6	0.93	2.7	1.29	1.46	0.89	29.68	10.39	1.89	19.79
217	2	93	22.85	2	2	2	1	3.75	1.22	2.51	0.56	1.39	0.71	26.71	10.78	3.06	20.88
218	2	17	24.92	1	2	2	2	2.54	0.51	1.19	1.07	1.43	0.56	29.04	9.22	2.33	20.62
219	2	44	24.47	1	2	2	2	3.17	0.48	1.67	1.37	1.39	1	28.33	8.9	3.17	18.87
220	2	66	22.39	2	2	2	2	3.28	0.83	1.77	1	1.44	0.87	29.53	8.71	2.4	20.82
221	2	78	28.33	2	2	2	2	4.71	0.76	3	1.45	1.39	1	27.47	11.59	3.16	20.25
222	2	76	20.5	1	1	2	2	2.71	0.65	1.66	0.69	1.46	0.56	26.09	10.05	1.89	20.42
223	2	83	26.25	1	1	2	2	4.47	0.96	2.53	1.38	1.45	0.56	25.67	10.87	2.39	20.57
224	2	74	24.53	2	2	1	2	4.13	0.73	2.31	1.44	1.39	0.87	25.31	9.53	2.4	21.46
225	2	80	26.06	2	2	2	2	4.49	0.61	2.3	1.83	1.39	1	22.87	10.51	2.98	20.8
226	2	17	26.04	1	2	2	2	3.86	0.97	2.18	0.97	1.39	0.56	27.97	9.56	2.61	19.1
227	2	76	21.92	1	2	2	2	4.94	0.78	3.18	1.37	1.39	0.85	27.2	10.52	2.22	18.93
228	2	73	25.7	1	2	1	2	3.51	0.66	1.52	1.68	1.39	1	26.36	10.53	2.69	19.6
229	2	67	24.44	2	2	1	1	4.98	1.24	2.71	1.02	1.4	1	24.44	12.47	1.89	19.18
230	2	78	28.3	2	2	1	2	3.76	0.62	2.19	1.19	1.46	0.72	25.95	10.22	3.25	20.37
231	2	59	26.06	1	2	1	2	6.22	1.36	4.3	1.46	1.39	1	26.7	9.83	2.45	19.59
232	2	80	22.89	2	2	1	2	3.93	0.87	2.41	1.04	1.39	0.56	27.54	10.39	2.99	20.04
233	2	77	21.87	2	2	1	2	3.81	0.94	2.34	1	1.45	0.56	24.5	12.79	2.49	18.73
234	2	69	25.8	1	2	2	2	5.66	1.44	3.14	1.39	1.46	0.56	27.45	12.46	1.89	17.99
235	2	78	27.73	2	2	2	2	4.26	0.91	2.95	0.88	1.46	0.98	22.28	11.68	2.97	21.35
236	2	35	26.6	1	2	2	2	4.85	2.02	2.69	1.48	1.46	0.56	28.41	11.41	3.25	20.89
237	2	89	21.93	2	2	1	2	3.82	1.67	2.01	1.2	1.39	1	26.6	11.57	2.18	19.58
238	2	44	24.8	1	2	2	2	4.15	1.28	2.16	1.76	1.39	1	26.03	8.15	2.99	19.57
239	2	76	25.65	1	2	1	2	4.56	1.56	2.95	0.81	1.46	0.97	28.43	9.7	2.54	19.42
240	2	73	22.21	2	2	1	2	4.91	0.77	2.89	1.64	1.46	1	26.52	10.73	1.89	21.57
241	2	46	25.14	1	2	1	2	3.7	0.97	2.06	1.06	1.41	0.75	22.14	9.48	2.38	17.92
242	2	83	21.85	2	2	1	2	3.13	1.34	1.65	0.92	1.39	0.94	28.06	11.04	1.89	20.38
243	2	68	22.65	1	1	2	2	2.76	0.89	1.61	0.8	1.39	0.83	28.4	7.43	2.08	20.91
244	2	81	23.94	2	2	2	2	4.18	0.79	2.53	1.34	1.39	1	24.09	10.5	3.15	20.2
245	2	85	25.03	1	2	1	1	4.27	1.02	2.81	1.04	1.46	0.56	27.49	10.7	1.97	21.4
246	2	72	27.4	2	2	1	2	4.01	0.45	2.26	1.45	1.39	0.91	25.19	9.16	2.54	20.06
247	2	81	27.94	2	2	2	2	4.35	0.86	2.96	1.08	1.39	0.56	28.16	10.79	1.89	19.79
248	2	71	23.78	2	2	2	2	3.28	0.35	1.78	1.33	1.42	0.56	27.08	10.57	3.25	20.59
249	2	72	27.28	2	2	1	1	3.93	0.62	2.4	1.32	1.46	0.68	26.92	12.99	2.67	20.4
250	2	17	23.46	1	2	2	2	2.79	0.59	1.35	1.14	1.39	0.7	27.19	11.34	2.89	20.95
251	2	57	22.79	2	2	2	2	4.54	0.82	2.98	1.13	1.39	0.77	27.36	12.99	2.1	20.18
252	2	81	21.24	2	2	2	2	4.41	0.69	1.99	2.15	1.39	0.98	23.99	8.88	2.78	19.35
253	2	67	21.68	1	1	1	2	2.68	0.85	1.53	0.62	1.46	0.74	25.18	8.72	2.5	20.77
254	2	83	22.58	1	2	2	2	3.93	0.73	1.95	1.45	1.46	0.75	27.8	7.85	2.86	19.17
255	2	81	22.67	1	2	1	2	4.3	1.25	2.34	1.58	1.46	0.83	29.38	7.87	2.87	22.39
256	2	73	24.99	1	2	2	2	2.91	0.77	1.43	0.79	1.39	0.64	25.36	8.42	3.25	20.73
257	2	62	22.59	2	2	2	2	6.1	0.92	4.03	1.49	1.4	0.56	27.16	9.64	2.26	20.7
258	2	80	24.92	2	2	1	2	4.55	0.82	3.07	1.04	1.39	0.56	26.22	8.64	3.25	18.92
259	2	59	26.04	2	2	2	2	4.98	0.65	3.11	1.43	1.46	0.89	25.99	10.67	2.01	19.31
260	2	77	22.74	2	2	2	2	5.8	1.17	2.97	2.31	1.39	0.56	25.99	11.73	2.44	20.3
261	2	66	24.55	1	2	1	2	4.7	1.31	2.58	1.37	1.39	0.56	25.2	12.56	3.03	21.81
262	2	69	25.23	1	1	2	2	4.23	0.56	2.97	1.18	1.39	1	23.33	11.31	2.72	20.41
263	2	75	27.08	1	1	2	2	2.83	1.13	1.44	0.9	1.46	0.56	28.07	10.25	2.79	21.2
264	2	80	26.41	2	2	1	2	2.39	0.44	1.15	0.83	1.39	1	26.4	10.7	2.98	19.39
265	2	54	26.05	2	2	2	2	4.23	0.85	2.85	1.05	1.46	0.65	27.1	11.35	1.89	21.36
266	2	70	22.61	2	2	1	2	4.7	0.31	2.56	1.65	1.39	0.56	27.29	8.05	2.5	22.22
267	2	65	27.55	2	2	2	2	4.5	2.23	2.7	1.06	1.46	1	26.27	11.34	2.56	22.39
268	2	77	24.07	1	1	2	2	4.69	1.23	2.23	1.62	1.39	0.8	27.57	10.74	2.34	18.51
269	2	85	24.29	2	2	2	2	4.03	0.52	2.16	1.35	1.39	0.62	25.16	9.54	2.45	19.14
270	2	76	26.16	2	2	1	2	3.38	0.51	1.09	1.75	1.39	0.88	25.77	11.81	3.02	20.79
271	2	14	22.37	1	2	2	2	2.98	0.82	1.24	1.02	1.39	0.65	27.36	11.15	2.93	21.96
272	2	83	25.58	2	2	1	2	3.05	0.44	1.06	1.63	1.46	0.72	27.09	11.51	2.23	19.83
273	2	89	22.57	1	2	1	1	4.8	0.65	2.73	1.62	1.46	0.56	27.05	10.17	2.66	21.28
274	2	53	26.02	2	2	1	2	4.37	1.13	2.64	0.8	1.39	0.9	24.74	10.81	1.89	17.8
275	2	22	21.87	2	2	2	2	3.16	0.65	1.43	1.29	1.46	0.88	24.86	12.98	2.63	18.93
276	2	19	23.48	1	2	2	2	3.51	0.6	1.8	1.21	1.39	1	26.98	11.12	2.1	21.54
277	2	56	24.88	1	1	2	2	4.53	1.67	2.08	1.74	1.46	0.76	28.36	7.45	1.89	22.39
278	2	77	23.62	1	2	1	2	3.64	0.81	2.17	1.04	1.46	0.67	29.28	11	1.89	19.98
279	2	69	23.4	2	2	2	2	4.21	1.1	2.67	1.14	1.46	0.56	27.42	10.87	2.89	19.81
280	2	55	23.98	2	2	2	2	5.71	1.24	3.63	1.49	1.39	0.56	24.12	11.53	2.71	22.39
281	2	55	25.39	1	2	2	2	3.92	0.32	2.42	1.41	1.46	0.87	24.57	7.35	2.68	20.17
282	2	78	24.49	2	2	1	2	4.07	0.88	2.4	1.61	1.46	0.65	26.96	9.18	3.1	19.67
283	2	70	23.64	1	2	2	2	3.93	0.25	2.58	1.19	1.46	1	25.83	10.07	2.72	21.56
284	2	49	23.6	1	2	2	2	3.24	0.94	1.79	0.96	1.39	0.82	25.42	8.92	2.86	21.03
285	2	76	25.72	2	2	2	2	4.09	0.81	2.53	1	1.39	0.92	27.24	9	1.89	18.63
286	2	55	27.27	1	2	2	1	3.22	0.82	1.93	0.95	1.39	1	27.68	12.41	2.65	19.76
287	2	72	26.75	1	2	1	1	2.4	0.57	0.83	1.28	1.46	0.66	25.89	9.9	1.89	21.72
288	2	77	24.4	1	2	2	2	3.43	0.74	1.85	0.92	1.44	0.78	25.05	9.21	3.25	19.6
289	2	72	28.7	2	2	1	1	4.12	0.69	2.06	1.45	1.39	0.56	28.82	10.07	2.07	19.85
290	2	74	24.65	1	2	1	1	3.12	0.76	1.57	1.19	1.39	0.56	24.12	12.26	2.59	18.76
291	2	60	25.47	2	2	2	2	5.67	1.28	4.07	1.14	1.46	0.8	25.06	12.79	2.31	21.35
292	2	57	21.37	2	2	2	2	3.74	0.6	2.04	1.27	1.39	0.67	25.18	9.34	3.04	20.17
293	2	64	27.3	2	2	2	2	3.79	1.08	2.06	1.18	1.39	0.56	25.8	11.89	3.03	20.22
294	2	58	24.55	2	2	2	2	3.19	0.92	1.67	1.1	1.39	0.97	25.6	10.06	2.72	19.62
295	2	59	20.5	2	2	2	2	4.38	0.65	2.67	1.34	1.42	1	27.44	10.53	2.35	21.37
296	2	69	22.96	2	2	2	2	4.55	0.61	2.25	1.79	1.39	1	28.45	9.36	2.61	22.39
297	2	86	30.07	1	2	2	2	4.22	0.57	2.33	1.44	1.46	1	27.53	9.2	3.16	20.13
298	2	69	26.1	2	2	2	2	4	0.55	2.32	1.51	1.41	0.56	27.59	9.31	2.03	21.58
299	2	85	23.45	2	2	2	2	6.69	1.32	4.38	1.6	1.46	0.8	26.56	9.6	3.25	20.19
300	2	72	26.79	2	2	1	2	4.09	0.62	2.08	1.5	1.46	0.56	25.16	11.14	2.89	19.6
301	2	55	22.96	1	1	1	2	4.19	0.49	2.64	1.03	1.39	0.58	24.01	7.69	1.89	22.01
302	2	70	24.21	1	2	2	1	6.36	0.78	1.33	1.66	1.39	1	25.89	9.79	3.25	22.39
303	2	65	26.8	1	2	1	2	4.09	1.17	2.33	1.14	1.41	1	25.52	10.14	2.44	20.2
304	2	72	26.89	1	2	2	1	4.05	0.74	2.15	1.31	1.46	0.69	27.62	10.4	2.97	21.67
305	2	44	23.46	2	2	2	2	3.25	0.69	1.59	1.12	1.46	0.56	24.38	11.55	2.41	22.39
306	2	65	24.03	2	2	1	2	4.07	0.63	2.4	1.13	1.46	0.76	26.05	12.33	2.68	19.62
307	2	64	21.3	2	2	1	2	4.95	0.96	2.97	1.46	1.46	0.56	26.18	11.43	2.87	22.39
308	2	72	20.5	2	2	1	1	4.08	1.32	2.3	0.9	1.46	0.56	26.27	8.66	2.46	18.68
309	2	72	25.25	2	2	1	2	5.21	0.98	2.99	1.59	1.45	0.56	25.19	11.04	1.89	22.06
310	2	79	26.5	1	2	2	2	3.68	0.76	1.73	1.5	1.45	1	27.93	11.15	3.05	19.62
311	2	78	25.59	1	2	2	2	3.61	0.61	2.03	1.1	1.46	0.97	28.07	10.56	3.1	21.52
312	2	59	27.13	2	2	2	1	5.77	3.35	3.61	0.49	1.46	1	29.02	9.33	1.89	18.88
313	2	62	26.24	2	2	2	2	4.19	0.63	2.28	1.69	1.39	0.85	28.81	9.07	1.89	19.92
314	2	76	28.28	2	2	1	2	6.17	0.5	4.34	1.91	1.39	1	23.76	10.6	2.14	18.14
315	2	85	20.95	2	2	2	2	4.3	1.49	2.96	0.8	1.46	0.82	25.13	8.7	3.25	20.19
316	2	63	23.08	2	2	2	2	3.61	1.02	1.66	1.53	1.46	0.65	27.49	9.47	1.89	19.16
317	2	70	26.43	1	1	1	2	3.98	0.98	2.81	0.83	1.45	0.73	25.92	11.54	2.81	21.52
318	2	76	26.24	2	2	2	2	4.17	0.58	2.2	1.8	1.46	0.56	24.52	8.25	1.89	20.92
319	2	62	21.75	2	2	2	1	4.31	1.89	2.48	1.17	1.46	0.8	29.68	9.68	3.17	20.59
320	2	77	21.82	2	2	2	2	4.69	0.94	3.01	1.35	1.46	0.65	25.24	9.99	3.24	21.59
321	2	24	25.49	1	2	2	2	4.16	1.09	2.53	1.26	1.46	1	25.53	10.16	2.79	18.19
322	2	60	24	2	2	2	2	4.41	0.96	3.03	1.2	1.39	0.56	22.87	10.37	1.89	19.33
323	2	77	25.27	2	2	2	2	3.24	0.6	1.8	1.27	1.46	1	24.58	10.75	3.05	19.72
324	2	67	26.64	2	2	1	2	4.26	1.42	3.03	1.03	1.46	1	27.05	9.44	2.07	18.63
325	2	32	23.41	2	2	2	2	4.78	0.69	3.25	1.57	1.46	0.74	28.18	12.99	3.11	19.14
326	2	37	21.59	1	2	2	2	3.32	0.55	2.2	1.04	1.39	0.56	26.74	9.79	2.34	18.63
327	2	44	25.46	2	2	2	2	3.2	0.57	1.17	1.51	1.39	0.65	27.15	9.66	3.05	20.83
328	2	21	26.32	2	2	2	2	3.53	0.52	2.16	1.72	1.46	0.96	25.66	10.54	2.56	22.39
329	2	51	21.33	1	2	2	2	6.4	0.57	4.78	1.75	1.39	0.56	25.89	11.19	2.67	22.02
330	2	79	25.3	2	2	2	2	5.16	1.17	3.77	1.42	1.46	0.79	28.25	9.3	1.89	20.86
331	2	41	22.8	1	1	2	1	4.5	2.38	3.23	0.82	1.46	0.56	24.82	9.87	2.59	21.26
332	2	70	26.04	2	2	2	2	5.73	0.52	3.42	2.43	1.39	0.63	27.19	12.88	3.25	20.59
333	2	92	23.37	2	2	2	2	4.44	0.66	2.76	2.01	1.44	0.88	27.52	12.46	2.33	22.38
334	2	61	26.22	2	2	2	2	4.6	0.42	3.17	1.27	1.39	0.73	25.95	10.02	2.83	20.57
335	2	73	20.5	2	2	2	2	3.69	1.11	1.96	1.4	1.39	1	25.65	9.65	3.13	19.77
336	2	84	23.85	2	2	2	2	3.36	0.73	1.95	1.33	1.46	0.56	25.99	9.48	1.89	20.67
337	2	53	23.49	1	2	1	1	4.64	1.36	3.18	1.11	1.39	0.9	25.85	10.5	3.25	20.88
338	2	56	22.37	2	2	2	2	4.13	0.73	2.21	1.67	1.39	0.81	27.89	9.64	3.25	19.97
339	2	48	26.12	2	2	2	2	5.44	1.02	3.63	1.69	1.39	0.78	23.34	8.11	2.04	22.39
340	2	63	23.42	2	2	2	1	4.37	2.77	2.7	0.72	1.41	0.75	24.63	10.2	2.41	21.03
341	2	55	23.42	1	1	1	2	3.62	0.43	2.42	0.98	1.46	0.56	25.38	11.58	2.73	22.39
342	2	37	22.61	2	2	2	1	3.75	1.18	2.46	0.62	1.46	0.96	25.43	8.49	3.25	19.57
343	2	86	22.86	2	2	1	2	3.63	1.21	1.99	1.08	1.39	0.99	24.95	10.49	3.11	20.34
344	2	59	24.03	2	2	2	2	3.88	1.95	2	1.1	1.46	0.81	27.51	11.77	1.89	19.67
345	2	54	23.48	1	2	2	2	3.81	0.55	2.58	1.13	1.39	0.71	30.08	12.07	2.53	19.34
346	2	70	24.33	1	2	1	1	1.34	0.78	2.68	1.31	1.45	0.56	24.68	11.38	1.89	19.51
347	2	83	24.25	2	2	2	2	4.85	0.24	2.66	1.91	1.46	0.57	24.75	8.81	3.25	19.98
348	2	79	27.53	2	2	2	2	5.48	0.89	3.58	1.65	1.39	0.9	25.73	7.72	2.79	20.44
349	2	49	27.5	1	2	2	2	3.75	0.49	2.13	1.39	1.45	1	28.41	11.09	2.47	19.75
350	2	53	24.88	2	2	2	2	3.22	0.4	1.6	1.4	1.46	1	26.72	10.53	3.13	22.39
351	2	89	27.64	2	2	1	2	5.67	0.83	3.42	1.83	1.46	0.95	29.4	10.29	2.58	20.89
352	2	66	25.2	2	2	2	2	5.54	1.14	3.67	1.51	1.39	0.56	25.37	9.67	3.25	20.96
353	2	68	28.7	2	2	2	2	4.25	0.39	2.42	1.61	1.46	0.79	27.6	7.98	2.88	21.92
354	2	57	25.78	1	2	2	1	5.22	0.95	3.99	1.35	1.46	0.86	26.34	9.97	3.25	17.8
355	2	54	26.03	2	2	2	2	3	0.71	1.83	1.02	1.42	0.71	26.68	11.26	1.89	21.73
356	2	44	23.04	1	1	2	2	5.31	1.07	2.73	2.04	1.39	0.56	25.84	9.97	1.91	18.39
357	2	77	25.09	2	2	1	2	3.72	0.72	1.92	1.47	1.46	0.72	25.45	9.8	1.89	21.58
358	2	42	26.8	2	2	2	2	3.99	0.94	2.47	1.31	1.39	0.89	25.15	11.4	2.33	21.17
359	2	75	26.08	1	2	2	2	3.53	0.46	1.86	1.33	1.39	1	26.98	11.39	2.56	20.76
360	2	74	28.02	2	2	1	2	4.95	0.54	2.8	1.66	1.42	0.56	28.34	9.94	2.03	19.29
361	2	63	25.65	1	2	1	2	3.92	0.51	2.15	1.4	1.39	1	29.02	7.96	1.89	20.27
362	2	80	25.94	2	2	2	1	4.96	1.84	3.06	1.15	1.41	1	27.91	11.5	1.89	19.84
363	2	54	22.7	1	2	2	2	4.37	0.8	2.61	1.29	1.46	0.82	25.3	9.4	1.89	21.06
364	2	34	26.11	1	2	2	2	5.31	0.82	3.4	1.49	1.39	0.94	27.35	10.53	1.89	22.39
365	2	82	25.91	2	2	2	2	4.05	0.86	2.18	1.33	1.45	1	30.11	9.58	1.89	18.18
366	2	70	26.77	2	2	2	2	3.83	0.43	2.01	1.52	1.46	0.56	27.2	11.17	3.25	21.1
367	2	56	25.35	2	2	2	2	6.74	1.24	4	2.13	1.46	0.9	27.52	11.04	2.26	20.95
368	2	81	23.16	2	2	2	2	5.39	0.58	3.07	2.11	1.39	1	26.03	10.08	2.69	20.54
369	2	76	21.07	2	2	2	2	4.81	0.7	2.87	1.69	1.39	1	26.27	7.97	2.43	19.37
370	2	68	20.5	2	2	2	2	5.96	2.25	4.15	1.06	1.46	0.75	26.41	9.24	1.89	19.97
371	2	54	21.25	2	2	2	2	4.4	0.82	2.02	1.82	1.46	0.94	24.67	9.52	3.03	20.85
372	2	14	24.8	2	2	2	2	3.32	0.43	1.8	1.35	1.39	0.66	27.61	12.16	2.79	22.25
373	2	76	22.7	1	2	2	2	5.07	0.95	2.47	2.07	1.39	0.88	27.92	9.49	2.96	20.97
374	2	62	26.49	2	2	1	2	4.39	1.38	2.42	1.39	1.46	0.93	23.48	11	2.07	20.1
375	2	42	24.21	1	1	2	2	6.16	1.06	4.16	1.34	1.39	1	24.09	11.8	1.89	20.24
376	2	53	22.26	1	2	2	2	3.85	0.52	2.55	0.9	1.39	0.88	28.75	8.81	1.92	20.77
377	2	53	24.86	2	2	2	2	4.36	1.15	2.54	1.26	1.46	0.79	26.98	10.49	1.99	21.62
378	2	80	22.07	2	2	2	2	5.42	0.6	3.47	1.42	1.39	1	24.3	8.83	2.67	21.09
379	2	81	23.93	2	2	1	2	4.51	0.68	2.53	1.37	1.39	0.97	27.36	11.26	3.25	20.58
380	2	69	24.93	2	2	2	2	4.01	0.79	2.02	1.56	1.46	0.56	26.06	9.13	3.25	17.82
381	2	58	25.1	2	2	2	2	4.37	0.78	2.43	1.64	1.46	0.96	26.83	9.3	2.68	22.39
382	2	78	24.77	2	2	1	1	4.08	0.94	2.19	1.48	1.39	0.71	27.18	11.17	3.25	18.89
383	2	61	23.82	2	2	2	2	4.44	0.76	2.19	1.93	1.41	1	26.4	11.56	1.89	20.09
384	2	85	23	1	2	2	2	4.91	0.83	2.8	1.69	1.46	1	25.56	8.25	1.89	22.39
385	2	53	20.5	1	2	2	2	4.64	0.88	2.22	1.97	1.44	0.56	24.63	9.46	2.73	19.38
386	2	79	24.4	2	2	1	2	4.76	1.2	2.66	1.53	1.39	1	27.2	10.73	2.69	18.91
387	2	66	24.77	2	2	2	2	4.18	0.91	2.64	1.08	1.39	0.96	25.52	9.7	3.09	20.64
388	2	66	27.9	2	2	2	2	3.67	0.81	2.01	1.2	1.39	1	26.68	8.2	3.25	20.07
389	2	21	21.31	1	2	2	2	3.47	0.55	1.96	1.2	1.39	0.56	25.71	11.92	2.8	18.94
390	2	53	23.12	1	2	2	1	4.49	1.58	2.58	1.24	1.39	0.73	25.89	11.61	3.18	20.99
391	2	74	24.96	2	2	1	2	2.8	0.74	1.36	1.03	1.46	0.73	27.52	12.85	2.82	22.39
392	2	78	24.22	2	2	2	2	5.68	0.63	3.83	1.64	1.46	0.56	24.46	9.93	2.76	20.92
393	2	52	23.33	1	2	2	2	3.91	0.59	1.85	1.9	1.44	0.91	27.1	8.96	1.89	21.1
394	2	62	25.05	2	2	2	2	3.2	0.42	1.79	1.15	1.39	1	26.03	11.19	2.39	20.13
395	2	32	24.97	1	2	2	2	3.33	0.94	1.9	1.12	1.46	0.56	27.97	11.69	1.95	18.13
396	2	48	26.2	2	2	2	2	4.01	0.49	2.48	1.59	1.46	1	26.09	11.54	2.51	19.94
397	2	65	20.5	2	2	2	2	4.86	0.67	2.96	1.85	1.39	0.81	24.42	10.8	3.01	21.03
398	2	75	25.76	2	2	1	1	5.44	1.34	3.64	1.24	1.46	0.56	25.63	9.84	2.99	19.88
399	2	76	25.56	1	2	2	2	5.03	0.89	3.46	0.93	1.39	1	27.97	8.76	2.94	20.8
400	2	79	24.69	1	2	1	1	3.01	0.54	1.24	1.53	1.39	1	27.14	12.46	1.93	20.36
401	2	75	21.77	2	2	1	1	3.11	0.46	1.16	1.82	1.41	0.78	26.56	10.38	2.66	19.05
402	2	87	20.88	2	2	1	2	4.18	0.92	2.65	1.44	1.42	0.78	29.03	11.03	3.25	18.82
403	2	76	27.07	1	2	1	2	4.63	1.11	2.76	1.31	1.39	0.56	27.15	12.99	2.55	20.27
404	2	61	29.9	2	2	2	1	3.75	1.15	1.89	1.34	1.4	0.56	27.24	10.01	1.89	20.22
405	2	70	22.21	1	1	2	2	2.73	1.03	1.66	0.74	1.46	0.56	26.37	9.71	2.7	21.45
406	2	74	25.81	1	1	1	1	3.97	1.46	2.19	1.02	1.39	1	25.94	10.28	3.25	18.59
407	2	30	22.8	1	2	2	2	4.2	1.16	2.66	1.38	1.39	1	28.95	8.29	1.95	22
408	2	83	24.44	2	2	1	2	4.08	0.82	2.47	1.53	1.46	0.56	28.27	11.74	3.09	21.17
409	2	68	22.61	1	1	2	2	4.48	0.58	2.67	1.37	1.39	1	27.12	8.85	1.89	20.45
410	2	70	23.16	2	2	1	2	4.57	0.9	3.03	1.36	1.39	0.69	26.49	9.6	2.58	19.85
411	2	51	24.21	1	2	2	2	3.5	0.75	1.95	1.28	1.46	0.56	28.06	10.39	2.48	20.85
412	2	16	26.7	1	2	2	2	2.96	0.82	1.74	0.89	1.46	0.56	29.23	9.02	1.97	21.91
413	2	78	21.47	1	2	2	2	2.59	0.61	1.19	1.17	1.41	0.73	25.54	11.12	2.24	21.01
414	2	74	24.72	2	2	2	2	5.66	0.57	3.88	1.83	1.39	0.56	27.2	10.89	2.27	21.11
415	2	66	24.04	2	2	2	2	4.03	0.33	2.09	1.85	1.46	1	24.18	9.46	1.89	18.45
416	2	93	21.48	1	1	1	1	3.82	1.42	2.26	1.17	1.39	0.94	25.53	11.12	1.89	18.68
417	2	79	22.79	2	2	1	2	4.16	0.73	2.34	1.55	1.44	0.56	27.73	11.48	2.9	21.48
418	2	69	25.95	1	2	2	2	2.81	0.5	1.13	1.68	1.46	0.56	27.54	9.59	2.39	20.45
419	2	91	27.26	1	2	1	1	4.66	0.87	3.15	1.07	1.45	0.67	27.21	9.38	1.89	20.51
420	2	47	21.56	2	2	2	2	3.18	0.43	1.26	1.63	1.46	0.78	28.09	9.3	3.25	21.22
421	2	75	21.86	2	2	1	2	5.9	0.91	3.9	1.47	1.39	0.56	23.95	9.57	1.89	20.74
422	2	53	26.33	2	2	2	2	4.11	0.59	2.46	1.4	1.39	1	23.56	10	3.25	19.37
423	2	81	20.5	2	2	2	2	3.76	0.76	1.91	1.73	1.43	0.7	26.82	10.9	3.25	18.57
424	2	90	24.42	1	2	2	2	2.34	0.42	0.71	1.38	1.44	1	25.74	10.05	2.63	21.77
425	2	92	28.59	2	2	1	2	3.87	1	2.28	1.05	1.39	0.56	28.06	9.05	2.91	20.37
426	2	75	22.78	2	2	2	2	5.86	1.08	3.99	1.2	1.46	0.83	28.64	8.53	1.89	19.49
427	2	84	25.01	2	2	2	2	4.28	0.9	2.19	1.38	1.46	1	24.81	9.49	2.83	18.39
428	2	39	23.34	1	2	2	2	4.86	1.06	3.01	1.31	1.39	1	25.72	10.22	2.16	19.82
429	2	60	23.66	2	2	2	2	5.29	1.24	3.44	1.43	1.39	0.64	26.63	10.54	2.7	18.53
430	2	74	25.06	2	2	2	2	3.17	0.75	1.51	1.26	1.46	1	28.47	11.93	2.18	21.17
431	2	50	26.77	1	2	2	2	4.83	0.75	2.89	1.55	1.43	0.68	28.12	9.26	1.97	18.32
432	2	69	23.09	2	2	1	2	7.33	1.73	5.11	1.6	1.46	0.74	26.61	8.6	2.52	21.31
433	2	61	22.57	2	2	2	2	5.96	0.5	3.29	2.29	1.44	0.93	24.4	8.98	2.26	19.51
434	2	81	26.02	1	2	2	2	4.37	0.68	1.85	2.18	1.39	0.94	27.07	8.91	2.93	20.25
435	2	70	21.91	2	2	1	2	5.96	0.63	4.07	1.64	1.44	0.64	24.92	10.33	1.89	20.15
436	2	59	28.86	2	2	2	2	2.85	0.82	1.32	0.93	1.46	1	30.85	9.85	1.89	19.49
437	2	49	24.17	1	2	2	2	4.13	1.24	2.41	1.21	1.46	0.91	23.14	10.71	1.89	19.96
438	2	26	26.35	1	2	2	2	3.53	1.48	2.16	0.7	1.46	1	30.55	11.41	2.1	20.07
439	2	81	23.77	1	1	1	2	4.71	0.7	2.85	1.44	1.46	0.56	26.58	11.49	2.42	20.87
440	2	84	25.54	2	2	2	2	3.08	0.65	1.1	1.58	1.46	1	26.06	8	2.24	19.52
441	2	83	25.09	2	2	1	2	5.24	0.86	2.83	1.92	1.39	0.57	28.38	11.03	2.89	19.17
442	2	75	22.61	2	2	2	2	3.39	0.86	1.65	1.11	1.46	0.94	28.78	9.51	3.25	21.36
443	2	58	22.27	2	2	2	2	6.04	0.65	3.42	2.61	1.39	0.63	23.4	10.66	1.9	21.21
444	2	75	21.53	1	1	2	2	3.37	1.03	2.05	0.83	1.46	0.63	25.03	10.72	2.74	20.26
445	2	68	25.66	2	2	1	2	5.18	1.35	3.16	1.41	1.39	0.56	24.88	10.6	2.44	19.19
446	2	87	25.99	1	2	1	2	2.6	0.48	1.26	1.14	1.39	0.88	29.49	11.15	1.89	22.39
447	2	99	22.66	2	2	2	2	2.97	0.88	1.48	0.95	1.46	1	28.82	9.81	1.89	20.6
448	2	60	22.24	2	2	2	2	5.03	0.61	3.29	1.47	1.39	0.75	26.22	9.26	1.93	21.89
449	2	15	20.63	1	2	2	2	3.25	0.28	1.46	1.91	1.43	0.56	26	11.52	2.9	21.14
450	2	18	21.43	1	2	2	2	3.7	0.62	1.38	1.97	1.44	0.61	27.63	12.05	3.25	19.51
451	2	79	27.95	2	2	1	1	3.8	1.2	1.67	1.43	1.46	0.81	24.76	12.04	2.31	20.63
452	2	50	24.91	1	2	2	2	2.92	0.69	1.45	1.09	1.39	0.95	24.3	11.81	2.49	18.97
453	2	55	26.29	1	2	2	2	5.6	0.53	3.47	2	1.44	0.93	29.43	10.79	2.11	19.38
454	2	73	28.98	2	2	1	1	4.61	1.46	3.19	0.79	1.39	0.56	26.17	10.82	2.71	21.43
455	2	33	24.78	2	2	2	2	3.38	0.43	1.34	1.9	1.39	0.56	25.3	11.82	2.7	21.63
456	2	41	28.41	1	1	2	2	4.29	1.65	3	0.53	1.39	0.7	29.3	11.59	2.92	20.79
457	2	41	26.5	2	2	2	2	4.02	0.99	1.82	1.8	1.39	0.59	24.25	10.87	2.26	21.09
458	2	24	24.71	1	2	2	2	5.07	1.09	3.48	1.23	1.46	1	24.68	10.39	1.89	18.37
459	2	62	26.31	1	2	2	2	3.59	1.03	2.12	0.98	1.39	0.85	26.2	12.15	2.3	18.74
460	2	74	25.45	2	2	2	2	3.44	0.57	1.71	1.5	1.39	0.85	25.41	11.49	2.86	21.73
461	2	83	28.2	2	2	2	2	4.65	1.44	3	1.08	1.46	0.56	23.47	10.66	1.92	21.06
462	2	67	23.12	1	2	1	1	3.65	1.17	1.93	1.05	1.46	1	26.64	7.66	1.89	21.62
463	2	79	26.49	1	2	1	2	3.56	0.72	2.44	0.7	1.39	0.56	25.04	12.33	2.4	19.52
464	2	76	27.01	2	2	2	2	4.58	1.04	2.96	1.23	1.39	0.76	31.48	10.19	3.14	20.26
465	2	70	26.9	2	2	2	1	4.51	1.26	2.87	1.31	1.46	0.81	29.16	10.86	1.89	19.79
466	2	84	25.72	1	2	1	2	4.18	0.59	2.04	1.86	1.39	0.56	23.6	7.94	1.89	19.85
467	2	65	25.84	2	2	1	2	3.68	1.48	1.82	1.34	1.39	0.76	25.3	7.63	3.07	20.68
468	2	66	23.5	1	1	2	1	3.86	0.95	2.25	1.09	1.39	0.56	28.34	11.8	2.8	18.68
469	2	56	26.86	2	2	2	2	6.22	1.2	3.79	1.98	1.46	0.93	28.41	11.96	1.89	19.17
470	2	67	22.69	2	2	2	2	4.93	0.96	2.91	1.72	1.39	0.56	25.41	10.04	2.41	18.61
471	2	88	25.71	2	2	2	2	5.12	1.41	3.44	1.03	1.39	0.57	26.71	10.06	3.22	20.59
472	2	79	24.52	1	1	2	2	3.48	0.65	2.03	1.06	1.41	0.75	29.27	11.51	2.49	20.51
473	2	68	24.29	1	2	2	2	3.86	1.54	2.41	0.81	1.39	1	24.93	11.34	2.93	21.48
474	2	71	23.25	1	2	2	2	4.42	0.43	2.08	2.05	1.46	0.76	23.07	8.19	2.46	19.91
475	2	37	25.92	1	2	2	2	4.07	1.08	2.03	1.68	1.46	0.56	23.89	9.09	2.28	22.39
476	2	89	26.82	1	2	2	2	4.24	0.5	1.84	2.21	1.39	0.65	28.28	11.37	3.11	18.95
477	2	78	27.65	2	2	2	2	5.06	1.51	2.79	1.75	1.41	0.77	23.6	11.46	2.41	18.79
478	2	34	23.33	1	1	2	2	3.41	2.03	1.54	1.26	1.39	0.66	28.69	11.58	2.21	21.07
479	2	57	24.67	2	2	2	2	4.87	1.24	2.73	1.6	1.46	0.56	26.91	10.8	2.63	22.39
480	2	64	23.31	2	2	2	2	4.53	0.6	2.44	1.82	1.46	0.56	28.11	9.73	2.66	19.52
481	2	54	27.23	2	2	2	2	5.46	0.48	3.6	1.75	1.39	0.89	26.74	10.14	2.63	17.8
482	2	72	21.06	2	2	2	2	3.6	1.02	2.08	1	1.39	0.59	27.38	11.14	2.26	19.71
483	2	69	23.07	1	2	2	2	3.87	0.5	2.15	0.97	1.46	0.56	23.74	7.35	3.16	19.71
484	2	52	27.73	2	2	2	2	5.42	0.82	3.6	1.72	1.46	0.99	27.65	12.75	2.68	21.82
485	2	68	27.12	2	2	2	2	3.36	0.65	1.34	1.74	1.39	0.65	27.71	11.41	2.72	22.39
486	2	61	23.43	2	2	1	1	5.06	0.77	3.02	1.49	1.46	0.68	24.07	12.45	3.22	18.9
487	2	79	22.61	2	2	2	2	4.41	0.48	2.34	1.94	1.39	1	26.39	9.06	1.89	19.85
488	2	46	23.52	1	2	2	2	4.04	1.23	2.66	0.91	1.46	1	23.34	12.1	2.91	19.95
489	2	68	24.84	1	2	2	2	4.86	0.84	3.03	1.43	1.46	0.72	23.34	9.32	2.34	20.78
490	2	50	24.76	2	2	2	2	4.69	1.48	3.08	0.84	1.46	0.56	25.46	10.69	3.25	18.64
491	2	48	27.06	2	2	2	2	4.18	0.79	2.57	1.29	1.39	1	26.63	11.87	2.48	20.07
492	2	70	22.26	2	2	2	2	7.4	1.88	2.6	1.09	1.46	0.56	26.71	7.35	2.13	19.2
493	2	73	22.58	1	2	1	1	5.57	1.3	4.15	0.82	1.46	1	28.06	11.14	1.89	19.53
494	2	83	28.5	1	1	2	2	4.46	0.83	2.79	1.52	1.39	0.99	28.8	11.29	2.22	22.08
495	2	78	21.38	1	2	2	2	3.28	1.11	1.48	1.4	1.46	0.56	23.61	8.29	3.16	21.12
496	2	37	25.43	2	2	2	2	4.49	1.02	2.85	1.15	1.46	0.91	23.65	7.35	1.89	19.19
497	2	49	26.95	2	2	2	2	4.62	1.03	2.6	1.71	1.45	0.87	27.68	10.2	2.91	21.2
498	2	79	22.95	2	2	2	1	5.29	0.9	2.28	2.55	1.46	0.8	26.16	10.13	1.89	21.72
499	2	59	24.63	2	2	2	2	4.73	1.16	2.9	1.45	1.39	1	27.36	11.31	2.02	20.06
500	2	83	21.67	2	2	2	2	4.59	0.67	1.84	2.31	1.39	0.56	26.07	9.45	3.25	20.5
501	2	61	24.17	2	2	2	2	4.88	0.93	2.44	1.94	1.46	1	24.89	11.98	1.94	19.06
502	2	89	26.25	2	2	2	2	4.09	0.44	2.09	1.55	1.46	1	25.26	9.12	1.89	21.26
503	2	62	21.63	2	2	2	2	6.04	0.89	3.89	1.69	1.46	0.56	27.19	8.87	3.25	21.6
504	2	87	22.63	2	2	1	1	5.23	1.11	2.75	1.76	1.46	0.68	25.23	11.41	2.08	20.72
505	2	82	25.58	1	2	2	2	3.04	0.59	1.63	0.97	1.39	1	26.43	9.93	1.89	19.29
506	2	69	27.7	2	2	2	2	4.53	0.82	2.71	1.11	1.39	1	27.56	11.38	3.25	20.24
507	2	62	24.96	2	2	2	1	4.93	1.38	3.36	1.23	1.39	0.56	27.99	10.17	1.97	19.62
508	2	15	25.01	2	2	2	2	2.33	0.57	0.95	1.05	1.39	1	28.16	10.35	2.71	21.53
509	2	87	23.92	1	2	2	1	5.23	1.09	3.4	1.34	1.46	0.81	29.91	12.75	1.89	19.58
510	2	53	24.94	1	1	2	1	5.22	1.77	3.4	1	1.39	0.89	23.67	9.43	2.84	19.86
511	2	67	25.68	1	1	2	2	2.1	0.58	0.72	1.04	1.39	0.56	25.98	11.51	1.99	20.06
512	2	67	21.07	2	2	2	2	6.09	1.12	4.06	1.63	1.39	1	29.19	11.2	2.71	19.45
513	2	86	23.72	2	2	2	1	3.86	0.79	2.1	1.39	1.46	0.58	28.02	8.4	2.41	20.45
514	2	83	22.91	1	1	2	2	3.68	1.07	2.39	0.79	1.46	0.62	22.65	10.6	2.36	21.6
515	2	83	23.42	1	2	2	2	4.14	0.56	2.12	1.67	1.43	0.56	26.09	12.99	2.04	22.39
516	2	54	27.84	1	2	2	1	3.78	0.5	2.18	1.31	1.46	0.56	23.66	7.54	3.25	21.01
517	2	68	25.42	1	2	2	2	2.64	0.85	1.46	0.78	1.39	1	27.48	9.83	2.24	17.8
518	2	92	21.98	2	2	2	2	2.78	0.59	1.68	0.45	1.46	0.65	26.76	9.72	1.94	18.97
519	2	84	24.49	1	2	2	2	1.71	0.3	0.48	0.87	1.46	0.77	27.07	11.89	2.56	20.19
520	2	15	20.5	1	2	2	2	3.05	0.34	1.67	1.27	1.4	1	24.83	9.14	1.89	17.86
521	2	88	25.12	1	2	2	2	3.3	0.45	1.88	1.16	1.46	1	25.98	10.58	3.25	21.49
522	2	29	29.08	2	2	2	2	2.8	0.44	1.43	1.33	1.46	0.56	27.2	10.81	1.89	21.2
523	2	64	20.57	1	1	2	1	4.8	0.73	3.21	1.37	1.39	0.56	28.66	10.76	1.93	21.43
524	2	79	22.96	1	2	1	1	4.33	0.66	2.92	1.13	1.46	1	24.31	8.11	2.94	18.81
525	2	78	22.88	2	2	2	2	2.56	1.07	1.23	0.63	1.46	0.56	25.59	11.22	1.97	20.86
526	2	82	23.24	2	2	2	1	4.9	1.54	3.16	0.88	1.46	0.56	27.66	12.59	2.02	21.91
527	2	86	22.72	1	1	2	2	2.36	0.5	0.82	1.36	1.46	0.68	27.19	8.02	3.06	17.8
528	2	79	26.03	2	2	2	2	4.92	0.93	2.9	1.82	1.46	1	27.71	10	1.89	20.91
529	2	69	24.62	2	2	2	2	4.51	0.71	2.68	1.58	1.39	1	23.79	9.74	2.41	19.2
530	2	66	24.7	2	2	2	2	4.41	0.33	2.52	1.65	1.43	0.98	25.23	9.24	2.84	18.29
531	2	66	25.71	2	2	2	2	4.72	1.01	3.12	1.11	1.46	0.95	26.48	11.06	2.25	18.76
532	2	13	26.4	1	2	2	2	3.34	0.29	1.36	1.9	1.39	0.56	23.85	9.69	2.37	20.48
533	2	48	22.31	2	2	2	2	5	1.99	3.51	0.92	1.39	0.56	24.55	9.65	3.15	20.49
534	2	43	25.18	2	2	2	2	3.97	0.85	2.6	1.24	1.39	0.56	27.01	8.42	3	20.7
535	2	60	24.69	2	2	2	2	5.16	0.59	2.91	2.16	1.46	0.68	28.18	12.99	3.23	21.19
536	2	69	25.38	1	1	2	1	4.23	1.71	3.01	0.49	1.39	0.56	25.25	10.56	2.39	19.05
537	2	62	24.08	1	1	2	2	2.43	0.76	0.46	1.68	1.39	1	25.1	9.76	3.2	20.92
538	2	71	20.5	2	2	2	2	5.9	1.65	4.3	1.21	1.39	0.6	24.78	11.49	2.23	20.87
539	2	69	28.75	2	2	2	1	6.24	1.67	4.18	1.7	1.46	0.56	29.11	10.76	1.89	21.24
540	2	78	23.23	1	2	1	1	3.58	0.89	2.24	1.07	1.46	0.56	28.29	10.65	1.89	21.44
541	2	62	26.4	1	2	2	2	3.53	1.03	1.99	1.23	1.39	0.93	25.72	10.55	2.53	20.5
542	2	89	23.82	2	2	2	2	4.92	0.76	3.33	1.28	1.46	0.76	24.3	11.98	2.73	19.26
543	2	71	24.16	2	2	2	1	4.86	1.76	2.85	1.55	1.39	1	27.08	11.99	1.89	20.56
544	2	59	24.86	1	1	2	2	4.96	0.74	3.23	1.6	1.45	0.63	28.27	11.36	3.24	19.72
545	2	83	27.87	2	2	1	2	4.13	1.23	2.05	1.71	1.45	0.56	26.88	11.34	2.68	20.53
546	2	83	22.26	2	2	2	2	4.58	0.92	2.64	1.69	1.46	0.56	23.02	9.73	3.25	19.32
547	2	77	25.94	1	2	2	1	3.07	0.65	1.58	1.08	1.46	0.87	25.09	11.34	2.14	20.42
548	2	85	23.8	2	2	2	1	5.1	0.72	2.77	1.95	1.45	0.85	26.59	12.43	1.89	20.9
549	2	88	22.46	2	2	2	2	3.18	0.33	1.5	1.61	1.46	0.92	26.3	9.73	1.89	20.11
550	2	83	21.51	2	2	1	2	5.28	2.82	3.21	1.54	1.39	0.94	26.6	9.83	2.62	19.81
551	2	49	23.88	1	2	2	2	3.36	1.05	1.92	1.07	1.46	0.56	24.47	9.18	2.54	19.41
552	2	85	20.7	2	2	1	2	4.56	0.8	2.5	1.76	1.39	0.56	25.79	8.56	2.22	20.42
553	2	46	24.44	1	2	2	2	4.45	1.24	2.74	1.16	1.39	0.56	26.35	9.9	3.25	19.74
554	2	44	25.33	1	2	2	2	4.75	0.9	2.73	1.67	1.42	1	25.09	11.04	1.89	19.05
555	2	62	30.6	1	2	2	2	4.79	1.19	3.03	1.19	1.39	1	25.55	11.04	2.77	21.93
556	2	58	22.65	2	2	2	2	7.09	0.6	5.02	1.57	1.39	0.56	27.28	11.82	3.25	19.08
557	2	31	24.36	1	2	2	2	4.16	1.49	2.69	1.3	1.39	0.97	25.96	11.62	2.55	22.13
558	2	76	23.22	1	2	2	2	2.67	0.61	1.27	1.1	1.46	0.86	27.43	10.52	3.25	22.1
559	2	43	25.88	1	2	2	2	3.08	1.48	1.47	1.39	1.43	0.56	25.85	11.35	3.25	21.73
560	2	51	22.36	2	2	2	2	5.1	1.88	3.6	1.2	1.46	0.69	26.87	9.28	1.89	22.39
561	2	70	22.09	2	2	2	1	4.56	1.06	2.43	1.85	1.46	0.95	25.34	9.89	2.34	22.2
562	2	54	24.51	2	2	2	2	4	0.57	2.06	1.99	1.46	1	28.06	8.43	3.03	21.66
563	2	49	22.35	2	2	2	2	4.02	0.54	2.07	1.91	1.46	0.56	25.93	9.93	2.27	21.94
564	2	75	25.05	2	2	2	2	4.02	1.14	2.41	1.15	1.46	0.56	29.36	11.38	1.89	21.55
565	2	70	23.89	2	2	2	2	4.37	1.75	1.96	1.66	1.46	0.79	23.12	10.02	2.28	19.8
566	2	47	21.43	2	2	2	2	4.81	0.93	2.16	2.06	1.39	0.93	25.78	8.96	2.78	18.79
567	2	72	22.7	2	2	2	2	4.61	1.72	2.71	1.11	1.46	1	28.23	11.09	1.89	19.03
568	2	77	22.12	2	2	1	2	3.94	1.41	2.33	1.15	1.39	0.7	26.63	9.33	2.55	18.75
569	2	67	26.39	2	2	2	2	4.28	0.96	2.63	1.3	1.46	0.95	27.43	10.63	2.86	20.25
570	2	59	26.32	2	2	2	2	4.43	0.88	2.5	1.77	1.46	0.56	24.54	9.65	1.89	20.09
571	2	15	24.27	2	2	2	2	3.82	0.44	1.93	1.59	1.46	0.56	26.73	8.42	3.15	20.41
572	2	59	25.93	1	2	2	2	4	0.39	2.1	1.74	1.39	0.7	27.97	11	3.24	20.34
573	2	39	23.29	2	2	2	2	3.6	0.78	1.83	0.95	1.39	0.75	29.31	12.71	2.45	19.8
574	2	50	22.58	1	1	2	2	7.48	17.16	1.1	1.08	1.39	0.56	27.3	10.09	1.89	20.84
575	2	46	23.52	1	2	2	2	10.08	2.19	7.77	1.32	1.46	1	28.62	8.91	1.89	19.65
576	2	50	23.72	2	2	2	2	5.19	0.66	3.1	1.73	1.39	0.81	25.5	10.15	2.6	19.07
577	2	50	21.22	2	2	2	2	5.22	0.88	3.45	1.54	1.46	0.56	26.91	9.3	2.02	21.99
578	2	81	22.77	2	2	1	2	5.67	1	3.83	1.73	1.46	0.8	27.32	10.9	2.68	21.72
579	2	76	22.89	1	1	1	2	3.86	0.5	2.21	1.54	1.46	0.56	24.57	10.79	2.22	20.19
580	2	80	24.16	2	2	2	2	5.48	0.59	3.41	2.03	1.39	1	27.59	10.74	1.89	20.93
581	2	63	27.28	1	1	1	2	3.84	0.99	1.9	1.78	1.46	1	25.29	10.43	2.45	21.56
582	2	79	24.5	2	2	2	2	5.56	0.59	3.83	1.6	1.46	0.67	29.23	10.44	3.25	20.06
583	2	46	22	1	2	2	2	3.19	0.75	1.84	1.17	1.46	0.63	24.45	9.53	3.03	22.39
584	2	29	25.04	1	2	2	2	4.39	1.58	2.61	1.28	1.46	0.72	24.71	11.65	2.37	19.43
585	2	81	22.88	2	2	1	2	4.15	0.61	2.07	1.81	1.39	0.75	30.33	11.9	1.89	18.35
586	2	54	21.38	2	2	2	2	6.43	1.67	4.47	1.35	1.46	1	26.8	10.04	3.25	17.95
587	2	36	25.8	1	2	2	2	4.33	0.81	2.37	1.64	1.46	0.56	27.5	11.17	3.25	19.23
588	2	55	25.62	2	2	2	2	5.23	0.56	3.2	1.85	1.46	0.56	26.57	9.62	2.52	21.32
589	2	64	24.67	1	1	2	2	4.36	0.78	2.75	1.15	1.39	0.56	25.45	9	2.12	20.44
590	2	13	24.8	2	2	2	2	3.78	0.82	2.13	1.5	1.39	0.56	24.7	10.17	2.38	21.06
591	2	69	24.88	2	2	1	2	6.34	2.07	4.37	1.64	1.39	0.84	26.92	7.35	2.73	19.95
592	2	40	22.37	2	2	2	2	4.93	1	3.55	1.17	1.39	0.56	26.32	10.56	3.25	19.56
593	2	49	22.64	2	2	2	2	4.85	0.45	2.29	2.48	1.39	0.87	27.47	9.15	2.58	19.24
594	2	71	23.85	1	2	1	2	4.88	0.85	2.92	1.56	1.46	0.61	29.38	12.12	2	21.78
595	2	75	25.54	2	2	1	2	4.83	1.17	2.41	1.94	1.46	1	23.17	7.61	1.89	19.35
596	2	86	27.16	1	2	1	2	4.07	0.74	2.09	1.47	1.39	0.71	28.33	9.96	2.69	21.33
597	2	19	22.73	1	2	2	2	3.22	0.92	1.78	1.35	1.46	1	24.7	10.85	3.25	22.39
598	2	61	25.44	2	2	2	2	4.61	1.9	2.58	1.18	1.43	0.56	25.79	10.75	2.57	20.88
599	2	63	21.37	1	1	2	2	4.43	1.39	2.93	0.88	1.46	1	27.03	12.99	3.25	20.69
600	2	67	26.74	1	2	2	1	4.1	0.47	2.31	1.61	1.46	0.56	24.84	11.01	2.36	20.72
601	2	78	23.72	2	2	2	2	4.58	1.01	2.46	1.78	1.42	0.79	23.54	8.46	3.25	19.19
602	2	87	22.6	2	2	1	2	4.75	1.49	3.21	1.08	1.45	0.94	26.92	12.72	2.92	22.05
603	2	87	24.94	2	2	1	2	4.54	1.04	3.01	1.38	1.39	1	24.66	7.96	1.89	22.39
604	2	58	20.5	1	1	2	2	4.49	2.45	2.89	0.84	1.42	1	23	10.07	2.17	21.75
605	2	90	23.51	2	2	1	2	2.55	0.94	1.27	0.8	1.39	0.7	25.8	9.95	1.89	20.57
606	2	74	22.27	1	2	2	2	3.06	0.95	1.78	0.95	1.39	0.56	27.49	10.46	2.82	22.39
607	2	52	24.56	2	2	2	2	3.88	0.45	1.74	2.16	1.39	0.73	21.98	8.47	2.21	19.3
608	2	74	25.54	2	2	1	2	3.86	1.63	1.15	2.19	1.39	0.9	27.07	11.77	2.55	21.21
609	2	35	27.72	2	2	2	2	5.31	0.75	3.74	1.49	1.42	0.76	27.19	10.47	2.55	21.77
610	2	87	23.94	2	2	2	2	4.64	1.29	3.07	1.29	1.46	0.87	26.98	10.26	2.56	19.39
611	2	71	26.9	2	2	2	1	4.63	1.75	3.25	1	1.39	0.76	29.24	12.24	2.72	20.38
612	2	17	25.93	2	2	2	2	3.95	0.39	2.31	1.62	1.46	1	27.56	7.35	2.22	19.23
613	2	74	22.03	1	2	1	2	4.46	0.69	2.9	1.35	1.39	0.56	22.21	10	3.09	20.6
614	1	78	25.1	1	2	1	2	5.44	1.1	4.1	1.2	1.17	0.91	26.89	10.82	2.97	20.17
615	1	33	20.2	1	2	2	2	3.68	0.61	2.02	1.17	1.37	1.11	25.34	11.16	3.14	20.21
616	1	74	20.3	2	2	2	2	5.82	1.48	3.87	1.34	1.23	1.14	31.57	12.46	3.75	22.55
617	1	61	23.65	2	2	2	2	1.72	1.21	2.36	1.52	1.41	1.14	28	10.91	3.09	20.12
618	1	74	20.4	1	2	1	1	3.18	1.01	1.76	1.02	1.16	1.14	22.21	10.63	2.47	19.19
619	1	74	21.85	2	2	1	2	4.26	3.56	2.01	0.81	1.4	0.85	25.81	11.48	2.19	17.79
620	1	48	20.6	1	2	2	2	3.28	0.97	1.63	1.19	0.96	0.68	25.54	12.05	2.19	21.08
621	1	66	25.65	1	1	2	2	3.3	1.01	1.85	0.9	1.2	1.14	23.87	12.26	2.9	19.43
622	1	70	23.07	1	2	2	2	4.35	0.46	2.56	1.34	0.96	0.68	26.36	9.68	2.86	20.72
623	1	63	24.51	2	2	2	2	5.2	0.83	3.45	1.21	1.2	0.82	23.51	11.43	3.18	16.57
624	1	55	25.2	1	2	1	2	3.46	2.06	1.79	0.71	0.96	0.75	25.04	11.78	2.52	20.57
625	1	33	22.23	1	2	1	2	3.69	0.92	1.98	1.11	0.99	0.93	24.67	9.18	3.08	20.02
626	1	57	25.3	2	2	2	2	4.55	0.81	2.61	1.35	0.96	0.74	28.64	11.39	2.19	20.32
627	1	60	25.18	2	2	2	2	4.31	1.9	2.62	0.52	0.96	0.68	28.02	11.65	2.48	19.19
628	1	64	20.67	2	2	2	2	5.04	2.98	2.98	1.16	1.11	0.68	26.66	11.6	2.58	18.56
629	1	60	25.4	1	1	2	2	4.7	0.51	2.76	1.33	1.02	1.14	25.89	10.87	2.65	20.03
630	1	54	24.28	2	2	2	2	5.04	2.26	2.67	0.99	1.16	0.68	28.8	10.85	2.99	18.91
631	1	57	22.99	2	2	1	2	5.14	0.88	2.7	1.87	1.1	0.83	28.33	12	3.54	19.34
632	1	67	30	1	2	1	2	5.59	1.13	3.48	1.31	1.34	1.14	26.04	9.18	2.57	17.1
633	1	51	26.15	2	2	2	2	7.13	4.23	3.34	1.26	1.25	0.74	27.68	11.79	2.78	20.2
634	1	54	22.53	2	1	2	2	4.59	2.19	2.51	1.25	1.41	1.14	27.65	9.36	2.64	17.97
635	1	32	23.26	1	2	2	2	3.5	0.66	0.99	1.03	0.96	1	25.22	11.1	2.43	21.76
636	1	68	27.69	2	2	2	2	7.27	1.04	4.93	1.54	1.25	0.93	27.17	11.28	2.84	17.32
637	1	35	24.3	2	2	2	2	5.22	1.43	3.07	1.41	0.96	1.14	27.42	9.18	3.75	19.04
638	1	76	20.2	1	2	2	1	3.94	0.91	2.49	0.98	1.41	0.76	29.68	9.18	3.56	22.04
639	1	68	22.12	1	2	2	2	2.87	0.81	1.66	0.79	1.28	0.94	25.3	11.29	3.75	19.84
640	1	67	22.69	1	2	2	2	5.19	1.27	3.34	1.09	1.18	0.84	26.04	10.67	2.91	20.84
641	1	72	20.34	1	1	2	2	4.12	0.99	2.2	1.25	1.39	0.84	27.99	10.02	2.98	19.24
642	1	75	23.26	1	1	2	2	4.05	0.56	2.62	1.09	1.14	0.78	28.86	10.49	2.19	17.9
643	1	67	26.48	1	1	2	2	4.13	0.73	2.79	1.02	1.41	0.68	28.14	10.47	2.97	18.96
644	1	63	20.2	2	2	2	2	5.3	0.56	3.46	1.36	0.96	0.82	24.46	10.89	2.77	18.83
645	1	66	25.23	2	2	2	2	4.65	0.79	2.95	1.36	0.96	0.86	23.45	11.31	2.94	18.05
646	1	68	23	2	2	2	2	5.16	1.82	3.55	0.99	1.14	0.68	26.08	10.39	2.75	19.28
647	1	68	24.14	2	2	1	2	4.08	0.81	2.48	1.18	0.96	0.82	25.91	12	2.19	19.34
648	1	49	21.18	1	2	2	2	3.69	1.25	2.27	1.06	0.99	0.68	30.47	11.18	2.23	16.93
649	1	30	23.03	1	2	2	2	3.73	0.93	2.57	0.79	1.18	1.12	29.68	9.49	2.2	19.57
650	1	54	23.4	1	2	2	2	2.83	0.64	1.65	0.69	1.31	1.14	27.43	10.89	2.46	18.75
651	1	72	24.36	2	2	2	2	5.35	1.74	3.23	1.59	0.96	0.68	27.42	9.51	3.13	19.64
652	1	59	21.59	2	2	2	2	5.94	1.21	3.88	1.52	0.96	0.73	25.62	12.37	2.36	19.32
653	1	62	23.4	2	2	1	1	6.13	5.37	2.94	1.15	0.96	0.68	29.19	10.67	2.96	19.99
654	1	41	22.64	1	2	2	2	4.06	0.73	2.58	1.07	1.17	1.14	27.76	9.8	2.34	20.08
655	1	65	24.82	1	2	2	2	5.58	2.8	3.6	1.15	1.12	0.68	26.47	11.11	2.19	20.1
656	1	77	23.74	1	1	1	2	3.07	0.68	1.69	1.34	0.96	1.01	25.6	9.78	2.48	19.63
657	1	83	24.7	1	2	2	2	3.63	0.55	2.14	1.19	1.41	1.08	27.51	9.18	2.19	20.16
658	1	69	27.32	1	1	2	2	5.35	0.94	2.91	1.9	0.96	1.14	28.48	9.18	2.73	18.26
659	1	34	23.43	1	2	1	2	3.81	0.99	2.5	1.27	1.41	0.68	25.87	9.74	2.71	16.65
660	1	69	22.62	2	2	2	2	3.95	1.48	2.57	0.95	0.96	0.93	26.42	9.7	2.53	19.71
661	1	44	23.75	1	2	2	2	4.42	0.97	2.59	1.76	0.96	1.07	24.96	11.4	2.19	19.7
662	1	56	27.52	1	2	2	2	4.55	2.49	2.95	0.9	1.41	0.97	26.8	10.23	3.56	19.12
663	1	67	23.26	1	2	1	1	3.91	1.18	2.66	0.94	0.96	1.14	26.07	11.6	3.58	18.53
664	1	68	26.3	1	2	2	2	3.79	0.74	2.03	1.53	1.15	1.02	25.89	10.37	3.39	17.86
665	1	63	26.34	1	2	2	2	4.61	2.91	2.26	1.05	1.41	0.81	25.23	10.65	2.34	20.36
666	1	72	24.76	1	2	2	2	4.11	1.67	2.73	1.11	1.41	1.03	28.93	11.48	2.19	21.39
667	1	34	22.25	1	2	2	2	5.16	1.31	3.44	1.24	1.41	0.68	25.36	10.32	3.24	20.32
668	1	64	23.06	1	2	1	1	5.49	1.47	3.68	1.31	1.41	0.68	27.05	12.46	3.22	19.86
669	1	60	24.24	2	2	2	2	3.92	1.01	2.49	1.17	0.96	0.68	24.22	10.13	3.05	19.16
670	1	64	24.34	2	2	2	2	2.42	1.07	1.22	1.01	0.97	1.12	26.95	11.67	2.19	20.77
671	1	41	24.4	1	2	2	2	4.63	0.85	3.24	1.14	1.41	1.02	26.52	10.17	2.52	18.64
672	1	71	25.68	1	2	2	2	3.14	0.74	1.86	1	0.96	0.68	29.14	10.38	3.71	22.48
673	1	78	24.9	1	2	1	2	4.13	0.72	2.78	1.07	1.03	1.14	26.15	11.31	3.37	19.05
674	1	69	23.25	1	2	2	2	4.82	1.49	3.4	1.02	1.41	0.68	27.93	10.53	3.42	17.56
675	1	75	24.16	1	2	2	2	5.98	1.08	4.51	1.4	1.18	0.93	28.31	10.48	2.7	19.27
676	1	64	22.03	2	2	1	2	3.55	0.89	2.33	0.99	1.31	1.14	28.76	10.77	2.39	20.57
677	1	47	25.78	2	2	2	2	4.25	1.08	2.64	1.36	1.41	1.14	25.95	11.26	2.42	20.66
678	1	56	20.2	2	2	2	2	3.91	0.84	2.45	1.45	1.41	0.68	26.56	11.04	2.61	19.5
679	1	51	24.07	1	2	2	2	2.55	0.97	1.64	0.46	0.96	0.68	23.78	10.19	3.65	19.66
680	1	62	22.76	2	2	2	2	5.47	2.26	4.18	2.9	0.96	1.14	23.33	9.21	2.9	18.07
681	1	61	25.13	2	2	2	2	6.15	0.84	5.19	1.4	1.41	0.96	28.69	11.15	2.19	18.6
682	1	32	23.85	2	2	2	2	3.73	1.15	2.36	1.07	1.27	0.68	26	11.8	3.44	17.56
683	1	68	25.35	1	2	2	2	7.08	1.85	5.64	1.35	0.96	1.14	31.01	11.47	3.34	17.65
684	1	27	25.16	2	2	2	2	3.79	0.49	2.4	1.28	0.96	1.11	25.88	11.11	2.49	22.55
685	1	64	23.71	1	2	2	2	3.81	1.46	2.69	0.83	1.41	0.74	26.55	10.59	2.85	22.04
686	1	36	23.01	2	2	2	2	3.76	0.96	2.75	1.2	1.41	0.68	26.97	9.18	2.19	18.46
687	1	74	21.05	2	2	2	2	3.95	1.47	2.4	1.25	0.97	0.78	26.17	11.13	2.94	20.14
688	1	74	23.53	1	1	2	2	4.48	1	3.29	2.38	0.96	0.68	27.64	12.46	2.19	19.11
689	1	70	24.88	1	2	2	2	3.59	1.03	2.53	0.8	0.96	1.1	26.2	10.19	3.45	17.56
690	1	62	21.01	2	2	1	1	4.59	2.22	2.68	1.01	1.1	0.81	27.72	12.46	2.19	21.25
691	1	58	21.3	1	2	2	2	3.47	1.06	1.95	1.81	1.41	0.68	27.52	10.97	2.88	19.17
692	1	64	21.61	2	2	1	1	3.15	1.08	1.76	0.86	0.96	0.68	26.83	11.89	2.19	20.82
693	1	51	21.71	1	2	2	2	3.37	1.05	2.19	0.76	0.96	0.68	26.8	9.29	3.41	20.77
694	1	13	22.86	1	2	2	2	3.34	0.8	2.79	1.63	1.41	0.68	29.61	10	2.76	21.63
695	1	31	25.38	1	2	2	2	3.34	0.44	2.14	1.06	1.39	0.98	27.49	9.54	3.2	17.57
696	1	6	24.55	1	2	2	2	3.42	0.93	1.97	1.34	1.32	0.68	28.59	9.68	3.03	22.38
697	1	47	24.41	1	1	2	2	5.83	1.44	3.9	1.6	0.96	0.68	27.16	11.91	2.23	17.2
698	1	58	20.35	1	1	2	2	4.11	0.8	2.98	0.98	1.41	0.68	27.49	12.46	3.52	19.92
699	1	46	26.42	2	2	2	2	3.12	1.64	1.7	0.69	1.41	1.14	26.48	11.63	2.19	18.95
700	1	63	26.85	2	2	2	2	5.26	0.8	3.95	1.33	1.41	0.95	28.12	10.84	2.91	21.67
701	1	35	24.06	1	1	2	2	10.3	28.11	0.87	0.94	0.96	0.69	29.83	9.28	2.9	21.13
702	1	66	24.97	1	2	2	2	5.49	1.12	3.61	1.38	0.96	0.68	27.18	11.39	3.48	16.57
703	1	80	23.87	2	2	2	2	5.69	3.2	3.66	1.34	1.41	1.14	27.79	11.46	3.52	18.76
704	1	67	24.58	2	2	2	2	5.56	1.38	3.92	1.02	1.41	0.98	26.85	10.64	3.07	19.26
705	1	74	22.92	1	2	2	2	3.13	2.12	1.62	1.02	1.35	1.12	25.94	10.05	3.54	19.57
706	1	71	27.36	1	2	2	2	3.95	0.68	2.43	1.32	1.25	1.04	27.47	10.08	2.19	19.41
707	1	62	21.5	1	2	2	2	4.07	2.11	2.4	1.13	1.41	0.68	28.8	10.76	2.86	20.81
708	1	57	23.88	2	2	2	2	2.25	1.25	2.9	1.11	0.96	0.97	26.19	11.71	2.35	20.34
709	1	62	24.92	2	2	2	2	4.09	1.74	2.73	0.76	1.32	1.11	27.44	12.06	3.52	19.85
710	1	55	25.15	2	2	2	2	4.46	0.81	2.53	1.53	1.01	1.04	25.84	10.77	2.29	17.51
711	1	44	22.66	1	1	1	2	5.44	1.88	3.79	1.04	1.14	1.14	26.56	12	3.14	18.68
712	1	66	22.99	1	2	2	2	3.86	0.63	2.27	1.51	1.41	0.75	27.03	11.3	2.56	18.94
713	1	57	24.21	2	2	1	2	3.58	2.08	2.04	1	1.41	1.12	28.44	12.46	2.47	19.27
714	1	51	24.82	2	2	2	1	4.79	3.28	2.09	1.05	1.41	1.01	27.61	11.21	2.29	18.89
715	1	79	22.9	2	2	2	2	4.21	1.27	2.55	1.22	0.96	1.04	29.24	11.69	2.67	18.86
716	1	71	25.32	2	2	2	2	4.24	1.22	2.36	1.36	0.96	0.7	26.33	12.41	2.81	18.22
717	1	68	25.78	2	2	2	2	4.13	3.49	2.21	0.92	0.96	0.75	27.86	9.42	2.19	18.38
718	1	76	21.78	2	2	2	2	5.58	0.84	2.99	2.41	1.37	0.68	26.79	9.7	3.08	16.95
719	1	53	24.88	2	2	1	2	5.17	1.12	3.23	1.39	0.96	1.01	26.93	10.7	2.5	19.09
720	1	58	23.58	1	2	2	2	4.64	0.91	3.4	0.99	1.41	0.68	28.49	10.86	2.58	21.55
721	1	65	21.38	1	2	1	2	4.75	1.07	3.33	1.3	1.41	1.11	27.46	12.17	2.3	19.89
722	1	46	23.88	1	1	1	2	4.65	3.46	2.96	1.02	1.38	0.68	26.7	11.7	3.58	19.22
723	1	48	28.18	2	2	2	2	3.73	1.14	2.07	1.35	1.35	1.09	27.83	10.25	2.6	17.77
724	1	62	24.27	2	2	2	2	5.13	0.52	3.38	1.51	1.11	0.73	27.24	10.31	3.65	18.72
725	1	68	24.34	1	2	2	2	2.96	0.76	1.41	1.24	1.41	0.68	23.34	11.55	2.47	20
726	1	52	26.41	1	2	2	2	5.48	0.65	3.08	2.2	1.41	1.14	25.78	10.96	2.19	19.26
727	1	78	22.39	1	2	2	2	4.32	0.54	1.73	2.3	0.96	1.14	26.94	11.9	2.51	17.02
728	1	50	23.52	2	2	2	1	6.52	2.48	4.46	1.09	0.96	1.14	25.74	11.95	2.25	18.68
729	1	47	23.85	2	2	2	2	3.43	1.97	2.12	0.86	1.16	1.14	27.45	10.67	2.19	20.7
730	1	67	26.28	1	2	2	2	3.65	0.94	2.32	0.96	0.96	1.14	26.38	11.15	3.46	20.24
731	1	81	25.79	2	2	1	2	5.33	2.79	2.91	1.63	0.96	1.12	28.64	10.44	3.28	17.24
732	1	56	25.72	2	2	2	2	4.38	0.44	2.83	1.13	1.29	1.14	26.38	12.46	2.28	18.6
733	1	65	23.99	1	2	1	2	2.31	1.24	1.11	0.37	1.41	0.68	27.06	10.66	3.63	20.48
734	1	83	26	2	2	1	2	2.88	0.24	0.78	1.97	1.12	0.79	24.83	12.33	3.07	19.95
735	1	31	23.06	1	2	1	2	4.86	1.06	3.55	0.97	1.41	0.68	24.9	10.58	3.68	19.74
736	1	74	26.48	1	2	1	2	3.94	1.44	2.37	1.11	0.99	0.68	25.32	12.46	2.94	19.01
737	1	69	22.46	2	2	2	2	3.18	0.65	1.87	0.96	0.96	0.68	27.8	12.46	2.19	19.36
738	1	59	23.77	2	2	2	2	4.69	1.93	1.03	4.85	1.12	1.14	28.17	10.48	2.55	19.86
739	1	70	23.23	1	1	1	2	4.01	1.81	2.33	0.81	0.96	1.14	29.75	9.99	2.52	17.11
740	1	58	22.68	2	2	2	2	5.27	0.97	3.04	2.21	1.41	0.68	28.06	12.46	3.45	22.22
741	1	64	27.49	1	2	2	2	4.84	1.24	2.8	1.88	1.41	1.14	27.34	10.41	2.39	18.4
742	1	38	22.84	1	2	2	2	3.22	1.11	2.05	0.83	1.41	0.68	25.02	10.24	3.15	20.25
743	1	79	23.98	1	2	2	2	3.28	0.74	1.54	2.02	1.41	0.68	25.59	10.62	2.76	22.01
744	1	66	25.05	1	2	2	2	5.33	2.16	3.51	1.09	1.1	0.73	24.96	10.37	3.55	20.02
745	1	52	24.99	1	2	2	2	2.45	0.53	1.45	0.78	0.96	0.91	29.05	10.12	2.19	19.4
746	1	67	22.21	1	1	1	2	3.88	0.92	2.93	0.87	0.96	1.14	27.94	11.19	2.8	18.54
747	1	47	24.11	1	2	2	2	4.26	0.56	2.76	1.35	1.41	1.08	29.41	12.46	3.52	19.14
748	1	64	21.4	1	2	1	1	5.75	3.15	3.95	1.18	1.25	0.68	27.64	10.68	3.16	21.24
749	1	68	23.64	2	2	2	2	5.47	1.05	3.6	2.18	1.33	0.68	28.21	10.04	2.19	20.83
750	1	62	21.92	2	2	2	2	7.31	0.83	5.1	1.97	1.41	0.78	23.86	11.4	3.49	19.7
751	1	61	23.91	1	1	2	2	5.54	4.14	2.94	0.97	1.29	1.05	26.57	10.76	2.7	18.98
752	1	50	22.92	1	2	2	2	3.83	1.38	1.46	2.14	1.41	0.68	27.72	11.21	3.12	18.29
753	1	68	22.86	1	2	2	2	4.39	0.81	2.46	1.61	0.96	1.14	27.03	9.18	3.28	17.75
754	1	61	22	2	2	2	2	4.33	1.18	2.73	1.13	0.96	0.72	29.88	11.39	3.08	19.22
755	1	68	24.17	1	1	2	2	2.78	1.93	1.3	0.48	1.05	1.14	27.34	11.36	3.4	21.58
756	1	71	27.57	1	1	2	2	5.59	0.73	3.88	1.16	1.06	1.04	25.1	9.62	2.54	18.77
757	1	70	21.8	1	2	1	2	4.79	2.02	3.43	0.76	1.02	0.75	24.06	12.46	2.48	21.65
758	1	58	20.2	2	2	2	2	4.76	7.13	1.87	0.99	1.41	0.89	27.84	12.24	2.99	18.81
759	1	60	22.72	2	2	1	2	3.72	1.64	1.88	1.02	1.41	0.73	26.69	10.99	2.43	19.59
760	1	39	25.38	1	2	2	2	3.66	0.75	2.08	1.08	1.41	0.68	25.93	9.8	3.26	21.47
761	1	69	23.23	2	2	2	2	4.42	0.67	2.86	1.18	1.32	0.68	25.69	10.2	2.75	19.67
762	1	65	22.51	1	2	1	2	4.26	0.58	2.26	1.62	1.05	1.14	26.59	11.98	2.48	16.57
763	1	68	22.68	1	2	2	1	8.65	4.55	5.53	1.63	0.96	0.78	25.89	11.37	2.19	17.91
764	1	54	23.12	2	2	2	2	5.56	1.67	3.45	1.55	1.41	1.12	27.44	9.4	2.76	18.87
765	1	64	23.35	1	2	2	2	4.46	1.41	3.01	1.09	1.41	1.02	24.34	11.99	2.89	18.76
766	1	47	21.38	2	2	2	2	3.12	0.64	1.81	1.07	1.41	0.68	27.46	9.48	2.55	20.05
767	1	63	25.8	1	2	2	2	4.03	0.64	2.17	1.71	1.34	0.89	27.66	12.46	2.32	19
768	1	70	25.97	1	2	2	2	4.15	0.63	3.02	0.93	0.96	0.77	28.78	12.46	2.19	18.69
769	1	51	25.24	2	2	2	2	3.4	0.81	2.15	0.98	0.99	1.12	27.05	12.36	2.77	19.42
770	1	53	23.46	2	2	2	2	6.25	2.21	4.34	1.27	0.96	1.14	27.75	12.46	2.37	18.24
771	1	59	22.52	1	2	2	2	5.89	2.42	3.36	1.89	0.96	0.75	25.41	11.16	2.95	17.78
772	1	65	23.94	1	2	2	2	4.96	0.57	3.28	1.53	1.2	1.12	28.35	9.95	2.87	21.08
773	1	72	24.14	1	2	2	2	3.77	1.14	2.22	0.99	1.41	1.14	28.63	11.91	2.19	20.21
774	1	64	21.32	1	1	2	2	4.5	0.69	3.21	1.02	0.96	0.68	25.33	11.47	3.47	18.09
775	1	55	21.06	2	2	2	2	4.16	1.23	2.26	1.31	0.96	0.68	28.03	10.94	2.36	18.1
776	1	47	26.44	1	2	2	2	5.49	1.13	3.9	1.18	1.36	0.91	26.02	11.56	2.19	20.68
777	1	67	22.49	1	2	2	2	3.92	0.64	2.28	1.08	1.41	1.14	26.48	9.18	3.41	20.45
778	1	70	23.46	2	2	2	2	4.87	1.72	2.93	1.45	1.36	1.13	25.41	9.97	2.5	21.29
779	1	67	21.56	2	2	2	2	5.23	25.32	3.58	0.52	1.41	0.91	28.44	11.77	3.36	19.88
780	1	65	25.03	2	2	2	2	4.51	0.84	3.01	1.5	0.96	1.14	28.94	11.38	2.33	16.85
781	1	71	23.11	2	2	2	1	4.37	1.1	2.03	1.77	0.96	0.75	26.41	11.46	2.19	18.03
782	1	58	22.47	2	2	1	2	4.06	1.29	2.68	1.14	1.41	0.68	24.82	10.8	2.39	19.47
783	1	28	22.71	1	2	2	2	4.84	2.64	3.2	0.8	0.96	1.14	25.43	12.46	2.99	19.92
784	1	59	23.16	1	2	2	2	4.26	4.15	1.54	1.98	0.96	0.91	25.1	12.46	2.19	18.09
785	1	65	22.42	2	2	2	2	5.51	0.5	3.45	1.75	1.02	0.81	27.36	10.74	2.73	20.71
786	1	84	24.54	1	2	2	2	3.04	0.43	1.73	1.09	1.31	1.14	26.19	10.64	3.07	20.14
787	1	35	21.91	1	2	2	2	5.09	1.17	3.93	2.86	1.31	1.14	29.61	11.64	2.65	18.21
788	1	48	23.38	1	1	2	2	4.33	0.65	2.47	1.7	1.18	1.14	25.33	12.46	2.38	18.9
789	1	67	20.68	2	2	1	1	2.15	1.54	0.23	0.34	0.96	1.14	28.57	12.45	2.72	19.99
790	1	51	23.56	2	2	2	2	4.84	0.89	2.96	1.55	1.15	1.03	29.09	11.4	2.95	19.03
791	1	70	22.51	1	2	2	2	4.97	0.74	3.3	1.53	0.96	0.68	29.46	10.34	2.71	20.89
792	1	75	22.4	2	2	1	2	4.28	1.06	2.46	1.63	1.41	0.72	28.04	9.96	2.46	18.46
793	1	60	24.6	1	2	2	2	4.33	1.02	2.48	1.82	0.96	1.14	24.31	10.48	2.35	17.51
794	1	34	22.88	2	2	2	2	4.75	1.49	3.55	0.99	0.96	1.07	28.37	10.81	2.36	19.54
795	1	65	22.36	1	2	1	2	3.66	0.61	2.01	1.38	1.41	1.03	26.32	9.8	3.09	18.67
796	1	56	23.05	2	2	2	2	5.97	2.09	4.05	1.16	1.41	0.68	26.01	10.4	3	20.76
797	1	73	21.77	1	1	2	2	3.94	1.84	1.88	1.43	1.15	0.83	25.05	12.32	2.85	18.43
798	1	51	24.01	2	2	2	2	5.74	2.73	3.64	1.33	1.11	1.14	25.14	12.46	3.33	19.41
799	1	35	21.05	1	2	2	2	4.79	1.33	3.16	1.15	1.02	0.68	28.12	10.49	2.19	18.34
800	1	42	24.38	1	2	2	2	4.47	2.43	2.86	0.86	1.09	1.02	26.92	10.34	2.93	20.26
801	1	63	25.82	1	2	2	2	5.16	1.49	3.54	1.07	1.41	0.68	25.04	10.61	3.67	19.23
802	1	44	24	1	2	2	2	3.65	0.6	2.26	1.2	1.41	1.03	28.14	10.32	2.85	17.2
803	1	69	24.9	1	2	2	2	3.89	0.56	2.16	1.38	1.41	1.14	26.87	10.49	3.1	17.03
804	1	70	21.97	1	2	1	2	5.33	1.98	3.77	0.88	1.4	0.68	26.1	9.18	2.44	16.78
805	1	59	20.2	2	2	2	2	4.54	0.64	2.64	1.7	0.96	0.68	28	9.31	2.19	18.21
806	1	53	24.5	1	2	1	2	4.88	1.35	3.18	0.69	1.22	1.14	28.24	10.4	2.21	20.32
807	1	77	23.57	1	2	2	1	3.63	0.86	2.27	0.97	0.96	1.01	27.26	10.18	3.07	17.34
808	1	66	22.72	2	2	1	2	6.24	2.02	2.6	1.52	1.41	1.11	26.54	11.5	3.75	18.24
809	1	75	24.78	2	1	2	2	6.27	1.04	4.05	1.12	1.09	0.68	26.12	10.55	2.66	22.55
810	1	52	23.45	1	2	2	2	4.6	2.9	2.85	0.94	0.96	1.14	27.54	10.18	2.69	21.33
811	1	55	22.12	2	2	2	2	5.37	0.61	2.77	2.38	1.41	0.68	22.78	11.28	3.75	17.22
812	1	51	22.29	1	2	2	2	3.2	1.21	1.8	1.09	1.15	1.14	26.87	12.46	3.67	17.62
813	1	64	23.48	2	2	2	2	4.54	0.64	3.17	1	0.96	0.68	29.28	11.13	2.49	19.87
814	1	44	23.31	1	2	2	2	4.96	1.22	3.14	0.84	0.96	0.68	28.47	12.15	2.19	19.16
815	1	45	25.69	1	2	2	2	5.05	1.8	3.42	0.93	1.41	1.14	27.21	10.69	2.19	19.04
816	1	65	22.54	2	2	2	2	4.93	1.79	3.14	1.08	1.29	1.14	25.08	11.75	2.19	21.24
817	1	43	25.05	1	2	2	2	5.34	1.66	3.46	1.27	0.96	0.68	27.65	10.05	3.1	17.77
818	1	48	25.73	1	2	2	2	5.17	0.9	2.93	1.49	0.96	1.1	27.36	11.21	3.48	19.91
819	1	48	21.05	1	2	2	2	3.81	1.22	2.39	0.92	1.27	0.91	25.21	10.98	2.19	22.43
820	1	67	22.52	1	2	1	1	5.15	1.57	3.02	1.19	0.96	0.68	26.77	10.59	2.79	19.94
821	1	70	27.01	2	2	1	2	2.86	0.54	1.82	0.66	1.33	1.14	29.23	9.38	2.36	18.94
822	1	68	24.49	2	2	2	2	6	1.45	4	3.11	1.11	0.72	27.76	11.31	2.19	21.5
823	1	70	22.83	1	2	1	2	3.73	0.54	2.11	0.33	1.14	0.68	26.47	9.98	2.61	20.52
824	1	60	25.16	1	1	2	2	3.87	0.68	2.51	1.1	1.41	0.68	23.3	11.86	2.56	18.35
825	1	41	23.79	2	2	2	2	2.89	1.08	1.78	0.8	1.08	0.98	26.3	12.34	2.86	20.2
826	1	68	26.32	2	2	2	2	3.98	0.89	2.18	1.2	1.01	1.14	29.46	12.46	2.19	19.48
827	1	76	23.31	2	2	2	2	4.42	0.52	2.6	1.47	1.38	0.68	29.24	12.46	3.17	18.84
828	1	64	25.88	2	2	2	2	5.13	2.01	3.32	1.25	0.96	0.68	26.01	11.3	2.29	21.34
829	1	52	20.7	2	2	2	2	4.44	0.78	2.78	1.51	1.13	1.14	28.16	12.03	3.28	17.15
830	1	74	22.95	2	2	1	2	4.01	2.77	2.6	0.9	1.41	1.14	29.08	11.07	2.19	18.45
831	1	55	22.74	1	2	2	2	3.45	1.81	2.33	0.73	1.03	0.68	27.13	11.49	2.4	21.01
832	1	50	23.17	1	2	2	2	5.45	1.06	3.75	1.3	1.41	0.68	25.42	12.46	2.19	18.8
833	1	56	23.32	1	2	2	2	3.13	0.79	1.73	0.99	1.14	0.8	26.17	9.18	2.64	17.95
834	1	76	22.99	1	2	2	2	3.99	0.75	2.43	1.18	1.41	0.68	27.28	10.59	2.4	17.34
835	1	69	24.42	1	2	1	1	3.64	1.53	2.39	0.79	1.41	1.14	27.6	11.27	2.19	18.37
836	1	23	25.85	1	2	2	2	3.84	1.25	2.54	0.81	0.96	0.68	25.35	12.16	2.45	20.74
837	1	66	23	2	2	2	2	4.25	1.8	2.49	1.26	1.34	0.95	24.9	10.51	2.19	17.86
838	1	49	27.36	1	2	2	2	3.49	0.62	2.45	0.94	0.98	0.84	24.95	10.32	3.44	21.03
839	1	59	22.73	2	2	2	2	5.18	2.17	3.3	1.16	0.96	0.98	28.68	10.91	3.75	20.3
840	1	64	20.96	1	2	1	2	3.65	0.54	2.23	1.19	1.12	0.74	25.64	9.46	3.11	19.49
841	1	56	22.67	2	2	2	2	4.88	2.49	2.93	1.21	1.23	0.68	27.57	10.85	3.48	20.67
842	1	71	25.23	1	2	1	1	4.85	1.31	3.29	0.94	1.41	1.14	27.79	9.72	2.86	17.49
843	1	62	23.97	2	2	2	2	3.73	0.94	2.09	1.22	1.11	0.79	30.94	9.42	3.44	19.81
844	1	45	20.2	1	1	2	2	4.35	1.13	2.09	1.73	1.33	1.14	25.19	11.28	2.37	21.58
845	1	52	26.53	2	1	2	2	4.35	1.13	2.09	1.73	1.06	0.68	25.21	12.28	3.75	20.71
846	1	62	20.85	2	2	2	2	4.31	0.6	3.03	1.4	0.96	0.68	26.58	10.3	2.19	21.25
847	1	35	20.63	1	2	2	2	4.53	4.4	2.8	0.81	1.41	0.68	26.27	10.75	2.75	19.79
848	1	40	22.72	2	2	2	2	4.31	0.97	2.45	1.65	0.99	0.68	25.33	10.51	2.7	18.93
849	1	62	24.48	1	2	2	2	3.35	0.89	2.22	0.72	1.41	0.7	28.46	10.6	2.19	18.69
850	1	67	27.23	1	2	2	2	3.67	0.57	2.34	0.98	1.41	1.14	25.6	9.18	3.43	19.57
851	1	59	23.5	1	2	2	2	2.21	1.6	1.02	0.73	1.41	0.91	27.87	9.18	2.92	21.42
852	1	55	25.06	2	2	2	2	5.11	1.3	3.5	0.96	1.3	0.69	27.64	10.28	2.99	17.59
853	1	68	22.79	2	2	2	2	5.5	0.52	3.06	2.22	0.96	0.84	28.06	12.33	3.75	20.62
854	1	71	22.96	1	1	2	2	5.59	0.73	3.88	1.16	0.96	0.68	31.36	11.65	2.48	19.61
855	1	63	24.66	1	2	2	2	4.57	1.02	2.78	1.38	1.41	0.68	29.95	10.87	2.93	18.48
856	1	74	25.56	2	2	1	2	4.93	1.63	3.53	1.01	1.41	0.68	28.12	9.61	2.19	19.42
857	1	54	23.5	2	2	2	2	3.13	2.15	2.05	0.72	1.15	0.78	26.92	9.88	2.84	17.64
858	1	52	23.05	2	2	2	2	4.15	0.69	1.99	1.87	1.34	0.68	23.57	11.89	2.19	16.96
859	1	62	21.93	2	2	2	2	4.54	0.76	2.87	1.57	0.96	0.94	25.9	9.83	3.65	18.65
860	1	48	23.03	1	2	2	2	4.56	2.88	2.85	0.7	0.98	0.68	27.33	10.84	2.19	19.41
861	1	74	23.33	1	2	2	2	5.32	0.98	3.4	1.58	0.96	1.04	28.15	11.24	2.94	21.06
862	1	60	23.34	2	2	2	2	2.87	1.6	1.63	0.69	1.14	0.88	27.66	9.86	3.12	19.8
863	1	60	24.47	1	1	2	2	2.86	0.62	1.49	1.13	1.41	0.81	27.57	10.23	3.19	20.76
864	1	64	20.2	2	2	2	1	5.53	1.87	4.09	1.03	1.41	1.14	29.12	10.64	2.19	19.44
865	1	59	21.22	1	2	2	2	4.55	0.79	2.79	1.23	0.97	0.68	25.49	12.46	2.19	20.12
866	1	37	22.27	2	2	2	2	4.22	0.88	2.76	1.14	0.96	1.11	27.03	10.05	2.19	20.61
867	1	60	22.03	1	1	2	2	5.35	3.19	3.23	1.15	0.96	1.14	29.75	11.36	2.19	20
868	1	51	23.69	1	2	2	2	3.26	0.56	1.63	1.44	1.41	0.98	27.62	12.46	2.4	17.87
869	1	76	24.61	2	2	1	2	4.61	1.09	3.33	1.1	1.36	0.68	27.39	10.54	3.22	19.63
870	1	61	28.15	1	2	2	2	5.88	2.56	2.85	1.95	0.96	1.14	28.56	9.18	3.75	19.85
871	1	52	22.71	2	2	2	2	3.66	0.83	2.22	1.25	0.96	1.08	26.51	12.46	2.44	20.1
872	1	53	23.42	1	1	2	2	6.54	4.42	3.65	1	0.99	0.88	27.95	11.3	3.31	16.57
873	1	31	24.57	1	2	2	2	4.48	1.72	2.86	1.26	0.96	1.14	25.22	11.97	3.66	22.33
874	1	67	23.15	1	2	1	2	5.49	1.3	3.04	1.8	1.22	1.14	25.33	10.93	3.12	17.76
875	1	59	22.32	1	2	2	2	3.34	1.04	1.21	1.63	1.37	1.07	28.57	12.05	2.19	18.59
876	1	59	21.38	2	2	2	2	3.72	0.8	2.2	1.01	1.41	0.68	26.5	12.46	2.82	21.15
877	1	24	23.6	1	2	2	2	2.76	0.95	1.58	0.71	0.96	0.68	26.95	11.85	3.53	20.3
878	1	59	24.06	1	2	2	2	4.24	1.12	3.36	1.16	1.41	0.68	28.29	11.72	3.03	21.67
879	1	59	23.38	1	2	2	2	4.55	1.37	3.15	1.25	1	0.68	25.48	11.06	3.47	19.88
880	1	48	22.16	1	1	2	2	6.69	1.26	4.51	1.56	1.15	0.89	26.3	11.13	2.87	21.75
881	1	70	25.98	1	1	2	2	4.16	1.28	2.52	1.48	0.96	0.68	26.12	11.17	2.94	21.58
882	1	64	24.49	2	2	1	2	2.9	1.13	1.37	1.06	1.41	0.79	27.91	11.66	3.16	20.68
883	1	48	26.15	2	2	2	2	4.41	1.47	2.84	1.52	0.96	0.68	27.64	10.7	2.19	21.28
884	1	65	22.51	1	2	1	2	3.67	0.62	1.66	1.63	1.12	0.68	25.15	10.71	2.48	19.62
885	1	50	22.85	2	2	2	2	2.76	0.77	1.7	0.78	0.99	0.88	29.62	11.56	2.99	16.92
886	1	49	24.02	2	2	2	2	4.97	0.92	3.65	1.55	1.41	1.05	22.92	10.79	3.32	19.44
887	1	50	25.55	2	2	2	2	3.9	0.78	2.11	1.37	1.19	1.14	27.17	9.4	3.75	20.01
888	1	29	25.06	2	2	2	2	3.74	1.03	2.26	1.02	1.41	0.99	26.28	10.4	3.22	19.56
889	1	75	24.61	2	2	2	2	4.98	1.52	3.14	1.37	0.96	1.12	27.76	10.82	2.7	22.13
890	1	68	27.02	1	2	2	2	3.49	0.9	2.06	1.07	0.96	1.07	26.61	10.07	3.22	19.42
891	1	57	24.71	1	2	2	2	3.7	0.74	3.26	1.12	1.09	1	24.64	12.34	3.75	17.98
892	1	65	24.81	2	2	1	2	4.29	0.87	2.91	1.24	1.41	0.77	25.79	12.46	3.74	21.41
893	1	50	22.15	1	2	2	1	7.37	1.59	5.92	0.88	0.96	0.72	27.84	10.05	3.5	20.02
894	1	46	22.18	2	2	2	2	5.12	0.65	2.92	2.2	1.1	0.99	25.86	11.47	2.21	20.37
895	1	65	23.64	2	2	2	2	6.65	0.89	4.32	1.69	1.41	1.02	26.75	10.1	3.11	17.15
896	1	61	24.54	1	2	2	2	2.76	0.62	1.37	0.74	1.41	0.68	27.9	9.51	2.42	19.14
897	1	49	21.29	1	2	2	2	5.71	1.07	4.16	1.07	1.41	0.68	27.69	9.84	2.88	18.99
898	1	57	23.97	2	2	2	2	4.46	2.94	2.78	0.96	0.96	0.68	25.72	10.85	2.19	19.64
899	1	84	24.45	2	2	1	2	4.58	1.65	2.98	0.81	1.18	1.14	25.39	12.08	3.24	20.67
900	1	61	24.57	2	2	2	2	7.35	2.48	5	1.81	1.15	1.01	26.56	9.18	3.7	20.73
901	1	46	20.2	1	2	2	2	3.18	3.38	1.34	1.18	1.33	0.86	29.37	10.4	2.19	17.61
902	1	83	23.33	2	2	2	2	3.86	1.37	2.42	0.95	1.16	0.68	27.89	11.4	2.47	20.1
903	1	63	22.55	1	2	2	2	5.24	1.64	3.78	1.29	0.96	0.68	23.07	11.65	3.75	20.35
904	1	52	23.14	1	2	2	2	4.21	0.97	2.8	0.99	0.96	1.14	25.62	11.4	2.88	18.81
905	1	51	27.27	1	1	2	2	3.86	1.04	2.61	1.35	1.41	0.68	23.91	12.46	2.69	18.26
906	1	64	24.08	1	2	2	2	4.3	0.95	2.8	1.52	1.21	0.68	24.21	9.32	2.67	19.96
907	1	60	22.51	2	2	2	2	4.52	3.28	2.39	0.92	0.96	0.68	26.38	10.35	2.45	17.8
908	1	52	23.53	2	2	2	2	3.15	0.66	2.03	0.94	0.99	1.14	28.84	12.46	2.19	21.05
909	1	35	24.58	2	2	2	2	3.84	0.54	2.3	1.33	1.16	1.14	28.18	10.62	3.1	19.4
910	1	68	23.65	1	2	2	2	4.93	0.83	2.82	1.8	1.41	0.68	23.76	11	3.31	17.4
911	1	65	21.14	1	2	2	2	5.9	1.08	4.17	1.32	1.26	0.95	28.28	11.98	2.86	20.53
912	1	41	23.28	2	2	2	2	2.84	0.62	1.55	1.07	1.41	1.14	26.63	10.83	2.19	22.55
913	1	64	26.52	2	2	1	2	4.59	1.59	3.28	1.18	1.31	0.81	26.58	9.83	2.84	20.27
914	1	10	21.63	2	2	2	2	3.2	0.62	1.76	1.18	1.2	0.68	26.09	11.03	2.63	20.56
915	1	52	22.8	1	2	2	2	4.22	0.54	3.18	0.99	1.41	0.68	28.54	11.46	2.19	21.76
916	1	36	25.53	2	2	2	2	3.67	2.72	1.8	0.95	1.13	0.71	27.69	10.82	2.91	16.84
917	1	47	22.42	2	2	2	2	5.08	1.23	2.96	1.63	1.41	1.13	25.85	11.65	3.26	19.94
918	1	50	20.94	2	2	2	2	4.68	1.27	2.97	1.15	1.41	1.14	23.91	11.24	3.1	20.48
919	1	59	20.22	1	2	2	2	5.31	1.27	3.65	1.06	1.05	0.68	29.84	12.46	2.19	20.17
920	1	63	21.07	2	2	2	2	5.3	1.21	3.55	1.31	1.41	0.68	27.07	12.16	3.12	19.65
921	1	66	25.7	2	2	2	2	4.36	0.8	2.54	1.45	1.05	0.81	25.01	10.28	3.24	18.44
922	1	78	23.15	1	2	2	2	3.97	2.66	2.29	0.77	1.34	0.68	24.95	9.83	3.39	22.18
923	1	69	25.05	1	2	2	2	3.93	1.12	2.43	1.13	1.41	0.68	25.9	11.29	3.03	20.1
924	1	61	21.74	1	2	2	2	7.52	2.21	6.01	0.93	1.41	1.14	26.19	12.22	2.36	20.04
925	1	58	23.63	1	2	2	2	5.28	2.81	3.49	0.82	0.96	0.68	26.33	9.38	3.06	22.55
926	1	55	23.58	2	2	2	2	6.12	1.18	4.18	1.57	0.96	0.68	27.07	12.46	2.53	19.29
927	1	39	22.76	2	2	2	2	2.9	0.96	1.51	1.04	1.41	0.68	26.49	9.7	3.35	16.93
928	1	75	22.83	2	2	2	2	6.13	1.19	4.39	1.41	1.26	1.14	27.18	12.36	2.43	19.65
929	1	50	25.31	2	2	2	2	5.65	0.94	3.7	1.71	1.41	0.68	30.04	12.46	2.95	20.96
930	1	70	23.46	1	2	1	2	4.39	2.15	3.02	1.07	1.41	0.68	27.46	12.46	2.47	19.09
931	1	39	20.2	1	2	1	2	5.13	2.25	3.59	0.81	1.41	0.83	25.9	11.63	3.3	20.52
932	1	64	21.64	1	2	2	2	3.27	1.09	1.79	1.15	1.21	0.68	26.55	11	2.66	18.14
933	1	74	23.79	2	2	2	2	5.04	1	4.5	1.75	0.96	1.13	26.29	9.67	3.43	18.42
934	1	50	25.39	1	2	2	2	4.03	1.99	2.5	0.89	1.06	0.78	23.85	10.96	2.19	19.88
935	1	71	21.08	2	2	2	2	3.35	2.42	1.98	0.72	1.41	1.14	24.69	11.93	3.51	18.28
936	1	45	24.81	1	2	2	2	3.52	0.78	1.82	1.44	1.06	1.14	27.59	10.95	3.71	20.48
937	1	68	23.58	1	2	2	2	4.3	1.2	2.8	1.08	1.04	1	27.14	12.29	2.19	21.15
938	1	39	25.69	1	2	2	2	5.23	2.03	3.59	1.02	1.21	0.68	26.1	11.18	2.19	19.57
939	1	66	22.34	1	2	1	2	4.97	0.96	3.1	1.85	1.41	1.04	26.18	9.94	2.62	20.08
940	1	57	25.44	2	2	2	2	3.9	2.34	2.2	0.96	0.96	0.68	24.54	11.16	2.83	21.83
941	1	72	24.95	1	2	2	2	4.66	1.33	3.15	1	1.19	0.68	27.32	9.18	2.55	20.51
942	1	44	21.87	1	2	2	2	4.5	2.4	2.54	1.17	0.96	0.72	24.78	10.92	2.56	19.68
943	1	46	20.59	1	1	2	2	4.87	1.64	2.95	1.35	1.41	0.96	28.01	11.52	3.3	18.88
944	1	60	24.35	2	2	1	2	5.25	0.81	3.49	1.55	1.15	1	25.68	11.39	2.19	18.06
945	1	43	22.24	1	2	2	2	4.76	2.84	3.12	0.84	1.31	0.85	25.23	10.07	2.19	18.59
946	1	67	21.49	1	2	1	1	3.84	1.12	2.51	1.09	1.41	0.69	25.87	12.11	3.57	17.85
947	1	77	22.98	2	2	1	2	3.71	0.75	1.82	1.93	1.41	0.68	29.13	11.01	2.99	21.62
948	1	72	25.88	1	2	1	2	4.42	0.63	3.39	0.96	1	0.68	28.47	12.23	2.63	18.69
949	1	69	23.14	1	2	2	2	4.36	2.21	2.87	0.77	1.41	1.14	28.08	11.65	2.68	18.52
950	1	62	24.19	2	2	2	2	6.92	1.58	5.03	1.67	1.27	1.14	29.37	12.46	2.19	18.09
951	1	56	23.35	2	2	2	2	4.98	1.66	3.1	1.52	0.96	1.1	26.12	12.07	2.75	20.07
952	1	69	26.23	1	2	2	2	5.93	1.45	4.33	1.3	1.41	0.68	26.34	11.03	2.19	19.99
953	1	70	24.44	1	2	1	2	2.87	0.44	1.22	1.42	1.12	0.95	27.38	11.02	3.75	20.69
954	1	65	24.14	2	2	2	2	5.36	1.12	3.71	1.26	0.96	0.75	28.86	12.46	2.46	20.11
955	1	73	23.61	1	2	2	2	3.7	0.77	2.66	0.69	0.96	0.88	27.61	12.16	2.76	20.64
956	1	58	24.3	2	2	2	1	5.67	1.31	3.61	1.66	1.41	0.77	28.2	10.77	2.33	21.92
957	1	31	24.63	2	2	2	2	4.17	1.16	2.68	0.89	0.96	1.14	24.79	9.98	3.25	19.24
958	1	77	25.72	2	2	1	2	4.76	2.16	3.03	0.96	1.41	0.89	28.41	9.65	2.19	16.85
959	1	55	23.62	1	1	2	1	4.57	0.77	3.24	1.14	1.38	0.68	25.98	11.36	2.43	20.45
960	1	65	22.49	2	2	2	2	3.38	0.43	1.78	1.75	0.96	0.68	26.7	9.54	2.25	16.79
961	1	37	23.3	1	2	2	2	3.08	0.47	2.07	0.89	1.41	0.93	29.02	11.33	3.39	21.22
962	1	83	21.53	2	2	1	2	4.06	0.76	2.25	1.51	0.96	0.71	26.11	11.62	2.19	17.18
963	1	50	20.2	1	2	2	2	4.2	0.97	2.76	1.08	1.41	1.14	26.8	10.27	3.75	18.34
964	1	66	23.5	2	2	2	2	4.78	1.48	3.04	1.38	0.96	0.68	26.67	10.75	2.19	22.1
965	1	64	23.3	2	2	2	2	2.53	0.92	1.13	1.03	1.17	0.68	26.05	11.32	2.6	21.51
966	1	61	23.83	2	2	2	2	4.26	0.92	2.8	1.06	1.14	0.68	25.82	11.08	2.58	20.09
967	1	73	23.82	2	2	1	1	3.59	1.41	2.15	1	1.34	1.14	28.23	10.97	3.18	20.7
968	1	80	25.25	2	2	2	2	4.03	0.98	2.16	1.66	0.96	1.14	25.95	9.64	2.2	19.73
969	1	64	26.34	2	2	2	2	2.89	0.91	1.42	1.14	0.96	0.68	24.75	12.14	2.2	20.37
970	1	55	23.15	1	2	2	2	4.44	1.24	2.88	1.04	1.38	0.68	28.54	11.11	3.19	18.86
971	1	64	22.87	1	2	1	2	4.86	2.63	2.95	1.19	1.41	0.73	25.19	10.03	2.43	18.51
972	1	58	21.84	1	2	2	2	4.42	0.59	2.61	1.45	0.99	1.14	26.28	12.33	2.89	20.47
973	1	81	21.44	2	2	2	2	6.82	1.38	4.86	1.45	1.32	1.14	26.79	9.92	2.51	19.52
974	1	77	21.98	2	2	1	2	4.7	0.55	2.02	2.23	1.24	0.68	27.68	12.23	2.19	19.47
975	1	56	24.63	1	2	2	2	5.1	0.49	3.4	1.43	1.15	1.14	29.14	10.4	2.66	18.29
976	1	62	22.22	2	2	2	1	5.83	2.08	4.04	1.02	1.2	0.68	23.96	11.98	2.62	20.15
977	1	40	26.27	1	2	1	2	3.99	1	2.32	1.33	0.96	0.68	25.72	11.92	3.19	17.71
978	1	64	24.21	1	2	1	2	4.86	2.63	2.95	1.19	1.33	1.14	26.21	10.17	2.19	18.81
979	1	53	20.89	2	2	2	2	4.19	0.89	2.44	1.42	1.41	0.68	29.04	12.01	2.25	18.14
980	1	61	23.44	2	2	2	2	4.78	0.44	2.89	1.56	0.96	1.14	25.79	9.48	2.19	20.04
981	1	69	21.37	1	2	2	2	4.98	0.42	2.87	1.88	0.96	0.85	26.24	11.4	2.29	18.87
982	1	68	25.84	2	2	1	2	4.18	1.19	2.52	1.17	0.96	1.14	29.15	10.33	2.19	20.59
983	1	51	26.03	1	2	2	2	5.34	0.96	3.67	1.16	0.96	0.68	28.85	10.99	2.41	16.57
984	1	25	20.41	1	1	2	2	3	0.73	1.58	1.02	1.4	0.89	23.87	10.91	2.33	20.17
985	1	25	24.05	1	1	2	2	3.2	0.57	1.76	1.19	0.96	0.69	26.36	11.13	2.28	16.74
986	1	39	24.71	1	2	2	2	5.27	0.61	2.94	1.92	1.03	1.08	24.59	12.25	2.28	19.51
987	1	70	25.5	2	2	2	2	4.56	0.77	2.73	1.34	1.17	1.14	28.37	12.32	2.69	21.04
988	1	62	25.88	2	2	2	2	4.11	0.78	2.28	1.52	1.12	1.14	25.86	12.46	3.23	18.81
989	1	78	22.98	2	2	2	1	4.67	1.19	2.71	1.46	0.96	0.98	25.9	9.64	3.64	18.34
990	1	67	25.14	2	2	2	1	3.73	0.62	2.14	1.26	0.96	1.06	25.18	9.18	3.19	19.19
991	1	57	20.51	2	2	2	2	7.17	1.56	4.43	2.35	1.15	0.91	27.24	10.84	2.68	19.14
992	1	69	24.83	1	2	2	2	6.17	0.87	4.08	1.78	1.41	0.73	23.86	12.45	2.7	16.69
993	1	63	21.47	1	2	2	2	5.42	2.69	3.36	1.16	0.99	0.68	25.39	9.18	3.19	20.33
994	1	25	25.12	1	2	2	2	2.9	0.37	1.49	1.22	1.17	0.75	27.72	11.2	2.19	20.56
995	1	62	25.61	1	2	2	2	3.41	1.14	2.04	1	1.29	0.68	26.05	11.6	2.82	20.16
996	1	64	20.2	2	2	1	2	3.45	0.69	1.48	1.7	1.06	1.14	27.95	10.35	3.1	21.21
997	1	47	22.61	2	2	2	2	3.74	1.27	2.31	1.02	1.41	0.68	29.04	11.14	2.74	19.29
998	1	67	28.24	2	2	1	2	4.62	1.48	2.68	1.16	0.98	0.9	25.11	10.05	2.33	20.63
999	1	66	21.75	2	2	1	2	3.01	0.83	1.44	1.25	1.2	0.91	28.03	12.21	3.69	21.81
1000	1	73	23.32	2	2	1	2	4.27	1.35	2.54	1.13	1.13	1.14	26.02	10.89	2.45	20.34
1001	1	73	25.25	2	2	1	2	5.57	0.95	3.61	1.59	1.41	0.68	25.26	9.18	2.56	18.34
1002	1	65	24.84	1	2	1	2	2.99	0.74	1.5	1.1	1.35	1.14	26.69	10.98	3	18.92
1003	1	67	20.2	2	2	1	2	4.89	1.68	3.14	1.21	1.41	0.68	26.98	10.41	3.75	16.6
1004	1	61	23.39	1	2	1	2	3.9	1.54	2.448	0.84	1.41	0.68	27.04	9.92	3.31	19.92
1005	1	63	22.98	1	2	2	2	4.97	2.07	3.27	0.97	1.29	0.68	26.24	11.6	2.19	21.1
1006	1	50	24.64	1	2	2	2	3.14	0.84	1.68	1.09	0.96	0.84	28.83	10.12	2.8	20.29
1007	1	61	23.66	2	2	2	2	4.7	1.63	2.8	1.45	1.41	0.97	27.72	10.25	2.57	21.61
1008	1	71	27.51	2	2	1	1	3.8	1.1	1.97	1.31	1.1	1.11	26.76	11.54	3.23	18.77
1009	1	65	24.17	1	2	2	2	3.83	0.46	2.21	1.52	1.38	0.99	27.27	10.98	2.65	18.89
1010	1	80	20.2	2	2	1	1	4.55	1.19	2.96	0.99	1.12	0.68	25.53	10.13	2.96	18.26
1011	1	57	21.78	1	2	2	2	4.46	0.56	3.05	1.2	0.96	1.14	24.32	11.63	2.32	17.89
1012	1	48	23.53	1	2	2	2	4.93	8.69	1.76	0.73	0.98	0.98	26.11	12.04	3.11	21.15
1013	1	50	24.51	1	1	2	2	3.05	1.39	1.85	0.6	1.41	1.14	29.65	11.22	3.23	17.25
1014	1	59	24.02	2	2	1	2	3.02	0.85	1.3	1.36	0.96	1.14	26.84	12.46	2.29	20.66
1015	1	70	23.3	2	2	2	2	5.15	1.07	3.44	1.29	1.41	0.86	29.63	11.45	2.66	20.07
1016	1	49	22.46	2	2	2	2	7.22	2.63	4.36	2.11	1.41	1.14	27.55	11.16	3.09	18.83
1017	1	70	23.83	2	2	1	2	5.52	2.96	3.26	1.41	1.41	0.69	23.49	11.78	2.58	19.08
1018	1	64	23.6	1	2	2	2	4.24	0.75	2.11	1.91	0.96	0.68	27.34	10.69	3	17.26
1019	1	58	25.12	2	2	1	1	4.71	7.63	1.89	0.83	1.41	0.71	28.24	11.42	2.19	19.43
1020	1	49	20.93	2	2	2	2	5.03	1.24	3.22	1.38	0.96	0.68	23.97	11.05	3.18	19.58
1021	1	83	24.78	2	2	1	2	3.98	0.65	2.01	1.7	1.41	0.94	27.91	9.66	2.19	20.37
1022	1	58	23.2	1	2	1	2	4.31	2.63	2.66	0.87	0.96	1.02	23.71	10.7	2.19	20.94
1023	1	28	23.17	2	2	2	2	3.85	1.39	2.02	1.2	1.1	0.71	27.64	12.46	2.42	19.63
1024	1	55	22.84	2	2	2	2	4.71	2.93	2.76	0.85	0.96	1.14	31.57	10.57	3.75	19.12
1025	1	59	22.81	2	2	2	2	3.25	1.04	1.52	1.22	1.12	0.68	27.12	10.39	2.19	20.65
1026	1	67	22.75	2	2	2	2	5.32	0.6	3.15	1.87	1.41	0.68	26.24	12.46	3.7	20.41
1027	1	54	25.56	1	2	2	2	3.87	1.14	2.54	0.87	1.02	1.14	29	9.82	2.61	20.23
1028	1	50	23.41	2	2	2	2	4.2	1.11	2.84	0.9	1.41	0.68	25.1	9.42	2.97	20.58
1029	1	56	20.91	2	2	2	2	4	1.46	2.19	1.18	1.3	1.04	27.6	11.95	2.98	16.57
1030	1	64	21.33	2	2	1	2	4.74	1.34	3.11	0.97	1.41	0.68	29.59	11.64	2.47	16.57
1031	1	68	23.89	2	2	2	2	4.62	0.82	2.98	1.22	1.33	0.68	25.93	10.76	2.19	20.33
1032	1	67	25.46	2	2	2	2	5.67	1.5	4.02	1.27	1.05	0.88	24.71	10.78	3.08	20.71
1033	1	60	22.98	1	2	1	2	2.54	0.76	1.28	0.97	1.41	0.78	28.88	10.99	3.11	22.12
1034	1	36	22.63	1	1	2	2	3.64	0.66	2	1.29	1.18	0.93	29.04	10.12	3.48	20.18
1035	1	53	22.84	2	2	2	2	4.59	0.56	3.2	1.27	0.96	0.68	25.7	12.46	2.44	20.27
1036	1	61	23.48	1	1	2	2	3.93	0.35	2.36	1.39	1.41	0.68	25.86	11.13	2.38	18.76
1037	1	40	22.38	2	2	2	2	3.34	1.01	1.7	1.18	0.96	1.14	25.47	10.83	2.96	19.41
1038	1	54	23.85	2	2	2	2	4.4	1.8	2.23	1.64	0.96	0.8	24.28	10.25	2.69	21.44
1039	1	73	25.65	2	2	1	2	4.94	0.69	3.21	1.4	0.96	1.14	26.86	10.98	2.3	19.56
1040	1	50	23.42	1	2	1	2	3.7	1.28	2.15	1.14	0.96	0.73	26.52	10.08	2.4	19.78
1041	1	72	22.15	2	2	2	2	4.22	0.9	2.38	1.68	1.4	1.14	28.62	9.93	3.19	20.28
1042	1	44	25.54	1	2	2	1	3.03	1.37	1.28	1.27	1.41	0.76	25.91	11.6	2.22	19.54
1043	1	73	21.76	1	2	2	2	4.23	0.55	2.26	1.74	0.96	0.68	26.84	11.45	3.51	20.54
1044	1	46	25.57	1	2	2	2	5.45	3.96	3.39	0.78	1.25	0.68	27.19	12.46	3.61	20.51
1045	1	47	24.74	1	2	2	2	5.05	1.8	3.42	0.93	1.41	1.14	29.32	10.15	2.5	20.31
1046	1	45	22.77	1	2	2	2	5.51	2.57	3.48	0.93	1.16	0.68	28.73	12.45	2.19	16.57
1047	1	55	23.64	2	2	2	2	4.03	0.64	2.11	1.38	1.33	1.14	29.35	11.9	3.37	16.57
1048	1	50	24.9	2	2	2	2	4.34	1.02	2.52	1.43	1.39	0.85	26.74	10.9	2.22	17.85
1049	1	62	24.49	1	2	2	2	4.59	0.74	2.66	1.59	1.23	0.75	28.37	10.1	2.63	17.28
1050	1	54	23.46	1	2	2	2	3.41	2.39	1.65	0.92	1.26	0.78	26.15	11.05	2.19	20.94
1051	1	59	22.05	1	2	1	2	3.87	1.11	2.15	1.24	1.41	0.68	31.33	10.07	3.26	19.79
1052	1	62	24.8	2	1	1	2	5.67	1.04	3.79	1.39	1.41	0.68	27.25	11.19	3.09	18.15
1053	1	70	23.42	2	2	1	2	3.88	1.32	2.32	0.98	1.17	1.07	27.8	10.27	2.63	16.76
1054	1	66	24.14	1	1	2	2	4.74	1.56	2.83	1.41	1.41	0.74	29.23	10.83	2.19	18.57
1055	1	48	24.2	1	1	2	2	4.99	0.99	3.23	1.47	1.35	0.86	27.42	11.78	2.48	19.67
1056	1	63	23.47	2	2	2	2	4.42	1.89	2.85	0.82	1.41	1.14	29.51	11.5	3.47	19.11
1057	1	41	26.43	1	1	2	2	3.76	1.19	2.04	1.3	0.96	1.08	26.27	12.46	2.53	18.89
1058	1	43	24.3	1	2	2	2	5.59	1.95	3.79	0.96	1.41	0.97	30.52	9.47	2.95	16.57
1059	1	45	20.26	1	2	2	2	5.47	1.74	3.97	0.83	0.96	1.14	27.83	11.72	2.19	19.21
1060	1	75	21.92	2	2	1	1	5.49	2.13	3.24	1.43	0.96	1.14	24.52	12.46	3.02	20.56
1061	1	50	23.49	2	2	2	2	3.92	1.38	2.24	1.2	1	1.14	26.09	9.49	3.15	17.59
1062	1	47	21.17	2	2	2	2	5.37	0.57	3.11	1.79	0.96	0.98	28.49	10.81	2.27	16.57
1063	1	50	24.17	1	2	2	2	4.25	1.63	2.79	0.75	1.41	1.14	27.96	10.37	2.23	19.55
1064	1	64	24.21	1	1	2	2	5.01	3.33	3.01	1.1	0.96	0.95	27.11	11.54	2.62	18.15
1065	1	64	24.39	2	2	1	2	6.26	1.25	4.58	1.33	1.22	1.14	27.93	10.91	2.95	22.23
1066	1	66	24.7	1	2	1	2	4.76	1.18	3.05	1.19	0.96	0.96	29.28	10.52	2.19	19.08
1067	1	60	24.83	2	2	2	2	5.42	0.62	2.98	1.92	1.41	0.79	28.68	12.17	3.19	18.29
1068	1	67	20.2	1	2	1	2	4.96	1.41	3.38	1.2	0.96	0.84	27.77	10.46	2.19	21.09
1069	1	44	26.57	2	2	2	2	4.74	0.89	3.02	1.47	1.13	1.04	27.54	10.84	2.7	20.07
1070	1	67	25.35	2	2	2	2	6.37	1.33	4.41	1.34	1.41	1.1	26.72	9.37	3.07	20.18
1071	1	82	24.34	2	2	2	1	3.96	0.78	2.03	1.58	1.41	0.88	27.06	10.26	2.79	20.9
1072	1	47	25.12	1	2	2	2	4.04	2.72	2.44	0.69	1.12	1.08	26.01	9.98	2.19	20.81
1073	1	57	23.95	2	2	1	2	7.73	1.28	5.68	1.52	1.3	0.72	27.51	10.27	2.34	18.39
1074	1	60	23.47	1	1	2	2	3.93	1.26	2.12	1.15	0.96	1.13	28.93	10.96	2.88	20.06
1075	1	85	24.84	2	2	1	2	5.29	0.81	3.4	1.3	0.96	1.12	22.83	12.42	2.19	19.96
1076	1	54	22.9	2	2	2	2	4.58	1.78	2.95	1.11	1.41	1.02	25.94	11.51	3.12	18.79
1077	1	74	24.37	2	2	2	2	2.78	0.7	1.13	1.38	1.41	0.68	25.65	10.48	3.3	19.84
1078	1	72	20.78	2	2	2	2	4.16	0.89	1.91	2.06	1.41	0.68	25.64	10.45	2.98	19.8
1079	1	44	21.58	1	2	2	2	4.71	1.39	3.23	0.91	0.96	0.68	29.39	11.47	2.19	18.62
1080	1	77	23.55	2	2	1	2	2.51	0.84	1.07	1.07	0.96	0.68	27.4	11.84	3.05	19.2
1081	1	24	22.89	1	2	2	2	3.57	1.1	2.16	0.91	0.96	1.14	23.29	11.02	2.48	17.34
1082	1	65	24.11	2	2	2	2	3.95	0.96	2.29	1.3	0.96	0.68	25.31	9.2	3.75	18.28
1083	1	68	25.8	1	2	1	2	5.39	0.8	3.45	1.72	0.96	0.78	27.95	9.37	2.92	21.58
1084	1	38	24.23	2	2	2	2	5.81	0.7	3.48	2.01	1.41	0.68	24.64	11.73	2.7	18.6
1085	1	54	25.86	1	2	1	2	4.75	0.62	2.65	1.69	1.41	0.68	26.63	9.93	3.09	17.84
1086	1	63	20.2	2	2	2	2	3.41	1.46	1.96	0.93	1.29	1.14	25.6	10.47	2.62	19.32
1087	1	63	20.98	2	2	1	2	4.91	1.27	3.28	1.07	1.35	0.7	28.95	11.73	3.52	20.43
1088	1	78	20.2	1	1	2	2	5.92	0.65	3.45	2.08	1.17	0.68	26.84	11.46	2.51	18.79
1089	1	74	22.86	2	2	2	2	5.41	1.26	3.26	1.67	1.39	1.14	28.19	10.9	2.68	19.01
1090	1	53	24.57	1	2	2	2	3.46	0.65	2.17	1.02	1.08	0.77	25.09	10.36	2.94	20.53
1091	1	49	22.26	1	1	2	2	6.08	1.95	3.96	1.43	1.22	1.14	27.24	11.86	3.3	22.51
1092	1	40	22.43	1	1	2	2	3.63	1.02	2.16	1	0.96	0.99	25.58	10.64	3.09	17.19
1093	1	64	22.11	2	2	2	1	4.98	1.26	3.29	1.65	1.41	0.77	25.42	9.76	2.64	21.75
1094	1	48	20.2	1	2	2	2	4.68	1.81	3.02	0.91	1.39	0.94	26.94	11.11	2.72	20.32
1095	1	46	24.64	1	2	1	2	5.55	4.52	3.05	1.13	1.41	0.68	31.57	10.28	2.38	18.55
1096	1	52	22.64	1	2	2	2	4.95	0.94	3.16	1.19	0.96	1.01	27.11	10.14	2.19	18.99
1097	1	65	22.16	2	2	2	2	4.62	0.82	2.71	1.67	0.96	0.68	27.9	11.99	2.65	19.8
1098	1	67	21.33	1	2	2	2	4.1	2.26	1.88	1.69	1.41	1.14	25.02	10.13	3.11	18.84
1099	1	85	23.07	1	2	2	2	3.8	0.7	2.07	1.66	1.38	0.68	24.01	10.43	2.97	19.28
1100	1	60	22.04	1	2	1	2	5.26	2.23	3.39	0.85	1.41	1.14	29.21	12.32	2.19	19.91
1101	1	52	20.72	2	2	2	2	4.34	3.31	1.81	0.72	1.03	0.91	28.24	12.36	2.19	21.32
1102	1	88	22.35	1	2	2	2	2.73	1.17	1.64	0.5	0.96	1.14	28.34	10.55	2.54	20.77
1103	1	50	23.49	1	2	2	2	4.01	1.94	2.46	0.83	1.21	0.85	27.88	10.1	2.19	19.49
1104	1	56	25.03	1	2	2	2	4.36	1.72	2.86	1.04	0.99	0.93	26.55	12.41	2.72	18.77
1105	1	59	22.78	1	2	1	2	4.08	1.72	2.25	1.29	0.96	0.68	29.55	10.61	3.13	18.5
1106	1	84	21.21	1	2	2	2	3.39	0.41	1.92	1.33	0.96	0.72	27.49	10.62	2.19	18.63
1107	1	39	24.67	2	2	2	2	3.57	1.25	2.18	0.91	1.41	1.14	24.19	11.3	2.19	16.7
1108	1	59	23.44	1	2	1	2	3.81	2.41	2.04	1.37	1.41	0.68	28.25	10.22	2.62	19.8
1109	1	61	24.03	2	1	1	2	4.14	0.76	2.57	1.28	1.41	1.09	25.25	10.73	2.94	18.2
1110	1	70	24.18	2	2	2	2	4.93	1.44	3.07	1.47	1.39	0.95	27.83	10.47	2.19	17.85
1111	1	44	25.69	2	2	2	2	4.41	0.74	2.95	1.15	0.96	0.89	23.43	10.76	2.19	20.1
1112	1	65	23.82	2	2	2	2	4.98	1.52	3.22	1.07	1.41	0.81	25.68	10.09	2.4	19.11
1113	1	87	23.85	2	2	1	1	4.95	0.71	2.94	1.81	1.41	1.14	26.82	11.85	2.83	19.26
1114	1	86	25.92	1	2	1	2	3.5	0.92	1.89	1.23	1.41	0.94	24.9	11.97	2.84	17.44
1115	1	62	24.25	2	2	2	2	5.31	0.92	3.32	1.78	0.96	1.14	29.66	10.32	2.19	21.68
1116	1	70	27.33	1	2	1	2	6.03	3.45	3.54	1.43	1.41	0.68	26.83	10.92	2.54	16.99
1117	1	58	23.53	1	1	2	2	4.04	3.05	2.5	0.51	1.41	1.14	27.48	11.92	3.28	16.57
1118	1	66	25.99	2	2	2	2	4.82	0.81	2.34	2.21	1.41	1.03	27.84	10.55	3.2	21.48
1119	1	58	23.85	2	1	2	2	5.31	1.5	3.9	1	1.41	1.05	27.48	11.46	2.51	20.23
1120	1	18	21.48	1	2	2	2	2.33	0.45	1.22	0.91	1.41	0.9	27.19	10.91	3.34	20.44
1121	1	55	20.76	1	1	2	2	5.01	1.34	3.11	1.5	1.24	0.68	25.52	12.17	3.01	20.94
1122	1	66	22	2	2	2	2	5.64	0.62	3.46	1.88	0.96	0.68	28.62	10.06	2.23	19.91
1123	1	67	23.12	1	1	2	2	5.27	1.53	3.47	1.25	1.15	0.68	26.44	10.76	2.81	19
1124	1	59	24.51	2	1	1	2	4.03	0.39	2	2.29	1.41	0.68	27.12	9.18	3.58	19.82
1125	1	56	23.29	2	2	2	2	3.85	1.18	1.97	1.56	1.18	1.14	26.99	10.86	3.17	20.77
1126	1	57	22.83	1	2	1	2	3.57	0.96	2.27	0.93	0.96	0.68	23.87	12.46	2.38	20.72
1127	1	71	24.31	1	1	2	2	4.14	0.79	2.16	1.58	1.29	0.81	26.67	11.52	2.78	19.93
1128	1	58	22.95	1	2	2	2	4.5	1.01	2.69	1.44	1.41	0.85	24.79	9.18	2.54	20.88
1129	1	73	25.64	2	2	2	2	5.85	2.72	3.89	0.93	1.25	1.14	26.1	12.43	2.46	20.27
1130	1	49	27.68	2	2	2	2	3.51	0.71	1.92	1.3	0.96	0.9	26.04	12.04	3.45	21.34
1131	1	46	26.52	1	1	2	2	5.49	0.84	3.72	1.56	0.96	0.86	25.83	11.65	2.19	20.65
1132	1	59	20.85	1	2	1	2	4.08	0.75	2.26	1.51	0.96	0.68	28.27	9.97	3.53	21.69
1133	1	62	20.32	1	2	2	2	3.51	1.3	2.16	0.96	1	0.68	26.4	9.83	2.19	20.41
1134	1	50	23.49	1	1	2	2	4.31	2.31	2.56	0.91	1.24	0.82	25.31	10.88	2.61	21.47
1135	1	63	23.69	1	1	2	2	3.37	0.87	1.73	1.35	1.1	0.68	28.66	10.93	2.65	18.62
1136	1	56	21.57	2	2	2	2	3.93	8.92	1.13	0.66	1.41	1.14	25.09	11.19	2.68	19.91
1137	1	49	23.72	1	1	2	2	3.82	1.16	2.6	0.83	1.41	0.95	27.57	10.55	2.19	19.27
1138	1	72	29.35	2	2	1	1	4.66	1.58	2.92	1.54	1.41	0.81	28.75	11.79	2.62	18.23
1139	1	65	25.94	1	2	2	2	4.81	1.38	2.86	1.29	1.41	1.14	27.24	9.69	2.57	21.08
1140	1	66	25.17	2	2	2	2	5.61	0.79	3.91	1.75	1.41	0.68	26.86	9.18	3.07	20.34
1141	1	65	23.18	2	2	2	2	6.73	2.6	4.26	2.04	1.41	1.11	24.97	9.18	2.72	18.77
1142	1	53	20.2	1	2	2	2	5.28	0.59	3.43	1.6	0.96	0.92	27.73	12.31	2.95	20.56
1143	1	74	22.84	2	2	2	2	2.78	0.7	1.13	1.38	1.18	1.05	22.21	10.38	2.53	21.07
1144	1	76	24.22	2	2	2	2	5.51	1.93	3.75	0.99	1.39	0.68	30.8	12.46	2.96	19.74
1145	1	53	26.67	1	1	2	2	4.6	4.55	2.06	1.34	1.14	1.01	25.39	9.45	2.19	20.08
1146	1	62	21.72	2	2	2	2	5.84	4.53	4.07	1	1.35	0.96	27.76	12.46	3.65	20.14
1147	1	46	25.49	1	2	2	2	4.66	1.75	2.69	1.97	0.96	1.14	26.53	12.46	2.86	20.48
1148	1	69	27.73	1	1	2	2	5.87	1.29	4.54	1.37	1.27	0.68	26.9	12.17	2.7	20.65
1149	1	49	21.73	1	1	2	2	4.8	2.32	3.3	0.99	0.96	0.68	25.07	10.75	2.55	18.94
1150	1	49	23.24	1	1	2	2	4.59	5.22	2.54	0.7	0.96	0.96	24.58	9.22	2.48	19.88
1151	1	57	23.73	1	1	2	2	4.61	1.08	2.88	1.62	1.41	1	29.08	9.73	2.94	17.59
1152	1	59	22.74	2	2	2	2	4.23	0.52	2.23	1.84	1.41	0.99	27	10.35	2.98	19.53
1153	1	54	24.45	1	1	2	2	5.38	1.14	3.22	1.93	1.41	0.9	28.04	12.23	2.41	17.76
1154	1	67	22.6	2	2	2	2	4.9	1.04	2.74	1.69	0.96	0.83	26.12	10.05	2.42	20.26
1155	1	62	23.52	1	2	2	2	4.58	0.6	2.8	1.49	0.96	1.14	25.99	11.24	2.44	19.3
1156	1	42	24.96	2	1	2	2	3.91	1.85	2.31	0.96	0.96	0.68	28.16	9.41	3.03	18.55
1157	1	51	23.28	2	2	2	2	4.11	2.02	2.53	0.96	1.3	0.94	28.2	11.39	2.19	19.11
1158	1	72	23.47	1	2	2	2	5.91	1.55	4.22	1.3	0.96	0.68	26.87	9.57	3.09	16.57
1159	1	65	23.89	1	1	1	2	3.84	0.36	2.24	1.49	1.41	1.07	27.03	10.91	3.57	17.43
1160	1	75	24	1	2	1	1	5.04	0.52	3.25	1.47	1.22	0.68	28.98	12.07	3.4	18.78
1161	1	64	24.75	1	2	2	2	4.44	0.54	3.25	0.99	1.41	1.1	25.86	9.18	2.56	21.94
1162	1	59	21.32	2	2	2	2	3.83	0.7	1.93	1.9	1.41	1.14	29.16	10.9	3.75	19.51
1163	1	52	24.17	1	2	2	2	5.39	1.33	3.81	1.11	1.25	0.68	28.97	10.61	3.12	18.88
1164	1	42	23.4	2	2	2	2	6.34	1.03	4.55	1.59	1.41	1.1	26.79	10.24	3.48	19.24
1165	1	47	24.07	1	2	2	2	4.04	2.72	2.44	0.69	1.25	0.68	26.11	9.18	2.33	18.56
1166	1	54	21.38	1	2	2	2	4.09	0.77	2.46	1.18	0.96	1.09	24.63	10.76	2.33	17.86
1167	1	52	20.63	2	1	2	2	4.34	3.31	1.81	0.72	1.34	1.14	23.68	9.87	2.89	20.44
1168	1	46	22.69	1	1	2	2	4.06	1.34	2.42	1.43	0.96	0.68	28.03	9.55	3.03	17.15
1169	1	79	21.92	2	2	2	2	2.99	1.24	1.75	0.94	0.96	0.68	28.61	10.74	3.03	19.95
1170	1	62	22.21	1	2	2	2	6.56	0.87	4.89	1.4	1.41	1.14	24.03	9.39	3.57	17.98
1171	1	70	22.05	1	2	2	2	3.84	0.82	2.62	0.88	1.41	0.7	27.49	9.66	2.19	20.6
1172	1	62	23.46	1	2	2	2	4.58	1.28	2.99	1.37	1.41	1	26.16	9.78	2.43	19.54
1173	1	73	26.52	1	2	2	2	4.19	1.13	2.8	1.24	1.41	1.14	29.44	11.01	2.43	21.23
1174	1	58	26.9	1	1	2	2	4.66	1.05	3.28	1	0.96	1.1	28.71	12.46	2.9	22.55
1175	1	52	20.59	2	2	2	2	6.13	0.5	4.03	1.86	1.41	0.68	27.99	9.27	3.75	20.96
1176	1	64	24.35	1	2	1	2	3.91	0.71	2.32	1.38	1.15	1.14	27.92	10.98	3.67	19.79
1177	1	72	25.68	1	2	2	2	3.71	1.15	2.02	1.28	1.41	0.68	25.18	9.53	2.9	17.69
1178	1	72	26.81	2	2	2	2	4.72	3.44	2.42	1.13	1.41	0.68	25.86	11.18	3.66	18.88
1179	1	57	21.57	1	2	2	1	6.06	2.47	4.24	0.97	0.96	0.82	25.5	11.89	2.19	19.05
1180	1	36	27.3	2	2	2	2	3.18	0.45	1.8	1.09	1.02	1.14	24.82	11.02	3.15	20.24
1181	1	50	24.09	1	2	2	2	4.27	0.65	2.45	1.5	1.41	1.14	28.5	10.96	2.2	20.34
1182	1	56	26.84	2	2	2	2	4.79	2.68	2.97	0.79	1.34	1.09	30.35	11.25	2.19	17.54
1183	1	15	23.49	1	2	2	2	4.12	1.44	2.72	0.94	1.38	1.14	27.01	9.63	2.19	21.89
1184	1	48	20.65	1	2	2	2	4.51	0.82	2.84	1.25	1.06	0.68	26.37	10.83	2.76	19.99
1185	1	54	25.59	1	1	2	2	4.57	0.85	3.14	1.15	1.06	0.68	26.25	11.4	3.47	18.39
1186	1	51	25.41	2	2	1	2	5.18	1.37	3.11	1.67	1.38	0.68	25.38	10.83	2.38	20
1187	1	53	22.49	2	2	2	2	3.59	1.68	1.86	0.98	1.32	1.14	25.06	9.18	3.24	18.45
1188	1	47	22.27	1	2	2	2	3.6	6.12	1.64	0.69	0.96	1.14	26.41	9.93	2.19	20.7
1189	1	56	24.12	2	2	2	2	4.81	1.65	2.86	1.17	0.96	1.14	25.92	11.29	2.37	18.77
1190	1	46	22.56	2	2	1	2	6.16	3.49	3.95	1.18	1.24	0.8	25.64	10.46	3.5	20.06
1191	1	54	23.42	1	2	2	2	4.98	1.01	2.89	1.58	1.15	1.14	26.69	12.46	2.84	20.45
1192	1	65	22.68	2	2	2	2	4.62	0.82	2.71	1.67	1.41	1.13	26.52	9.95	3.16	20.36
1193	1	46	25.18	2	2	2	2	4.79	0.86	3.1	1.26	1.41	0.68	27	12.46	2.19	18.69
1194	1	42	20.2	2	2	2	2	2.5	1.32	1.13	0.91	1.41	1	26.71	10.82	2.19	19.35
1195	1	58	25.33	2	1	2	2	4.41	3	2.43	0.91	1.41	1.14	26.47	11.22	2.65	21.42
1196	1	63	25.49	1	1	2	1	3.41	0.79	2	1.04	1.28	0.82	25.46	12.46	2.19	20.52
1197	1	52	22.24	2	2	2	2	5.25	1	3.15	1.7	1.41	0.91	28.06	11.66	2.19	21.03
1198	1	63	24.11	2	2	1	2	3.4	1.74	2.15	0.83	1.41	0.68	26.79	12.46	2.46	17.84
1199	1	63	26.14	2	2	2	2	6.05	1.68	4.03	1.49	1.41	1.14	25.73	12.46	3.04	20.58
1200	1	57	22.21	2	2	1	2	4.35	1.44	2.21	1.76	0.96	1.05	27.53	9.49	2.93	21.56
1201	1	64	23.65	1	2	2	2	2.98	0.42	1.59	1.11	1.25	0.68	25.39	10.4	2.59	20.5
1202	1	54	20.65	2	2	2	2	4.61	0.8	2.71	1.45	0.98	1.14	26.72	9.18	2.19	21.1
1203	1	70	22.95	1	2	2	2	4.49	1.02	2.22	1.87	1.03	0.68	26.53	11.2	3.04	20.38
1204	1	61	25.28	1	2	2	2	3.67	1.32	2.14	0.96	1.32	0.81	26.33	11.01	3.08	19.73
1205	1	64	25.18	2	2	2	2	5.86	0.97	3.65	1.78	1.41	0.79	26.89	11.28	3.16	18.68
1206	1	62	22.55	2	2	1	1	7.86	3.48	5.43	1.32	0.96	0.68	28.15	9.78	2.91	21.53
1207	1	59	22.83	1	2	2	2	3.92	0.39	2	1.97	1.41	0.95	29.54	12.29	3.06	19.44
1208	1	57	25.27	2	2	1	1	4.84	1.49	2.93	1.52	1.34	0.87	29.96	11.23	3.05	18.01
1209	1	75	22.75	2	2	2	2	4.06	0.96	1.96	1.85	0.96	0.68	24.8	11.17	2.37	20.22
1210	1	51	26.01	1	1	2	2	4.68	1.42	3.17	1.03	1.07	0.93	26.32	10.08	3.75	19.15
1211	1	78	24.19	1	1	2	2	4.19	0.53	2.37	1.58	0.96	1.14	26.65	11.35	2.39	19.58
1212	1	46	22.32	1	2	2	2	3.93	0.81	2.68	0.98	0.96	0.68	28.53	10.35	2.25	16.98
1213	1	72	26.3	1	2	2	2	3.78	0.57	1.87	1.65	1.16	1.13	24.52	9.18	2.49	20.91
1214	1	59	24.24	1	2	2	2	3.82	0.56	2.37	1.22	1.3	0.91	26.92	10.34	2.88	19.13
1215	1	67	24.03	2	2	2	2	4.95	1.66	3.03	1.63	1.41	0.7	28.68	9.18	2.45	19.53
1216	1	42	25.88	2	2	2	2	2.5	1.32	1.13	0.91	0.96	0.85	25.05	11.06	2.19	22.18
1217	1	63	26.47	2	2	2	2	3.9	3.13	1.63	1.25	0.96	0.68	27.51	9.18	3.66	19.77
1218	1	70	25.33	1	2	1	2	4.94	0.42	2.62	2.47	1	0.68	28.14	9.8	2.95	18.65
1219	1	65	23.09	2	2	1	2	4.03	0.72	2.61	1.11	1.08	0.68	26.61	10.28	3.7	17.69
1220	1	49	29.62	1	1	2	2	3.21	1.8	1.63	0.94	1.06	1.08	27.41	9.9	3.01	18.05
1221	1	64	22.26	1	2	2	2	5.01	3.33	3.01	1.1	1.41	0.91	27.8	9.85	3.39	17.88
1222	1	54	21.61	1	2	2	2	6.92	1.78	4.68	1.69	1.41	1.14	27.48	10.51	2.55	20.18
1223	1	65	25.13	2	2	1	2	4.14	2.02	2.72	0.98	0.96	1.14	26.46	9.52	2.75	19.43
1224	1	68	24.15	2	2	2	2	3.26	0.72	1.84	1.24	0.96	0.68	26.62	10.98	2.19	20.15
1225	1	49	24.88	2	2	2	2	4.44	1.02	3.2	1.05	1.41	1.11	24.98	10.24	2.78	18.38
1226	1	67	21.69	2	2	2	2	6.03	2.88	4.09	0.95	0.96	1.14	28.79	11.38	2.66	21.24
1227	1	56	23.55	1	1	2	2	4.17	4.58	1.94	0.89	1.29	1.09	26.21	12.46	2.19	21.57
1228	1	59	24.65	1	2	2	2	4.44	0.81	2.84	1.26	1.41	0.94	26.27	9.18	2.91	19.96
1229	1	62	23.88	2	2	2	2	5.81	0.81	3.33	1.99	1.22	0.68	26.22	11.82	2.19	20.05
1230	1	62	25.01	1	2	2	2	4.63	1	2.4	1.89	0.96	0.75	27.6	12.12	3.09	19.46
1231	1	69	24.24	2	2	2	2	3.52	0.89	2.01	1.21	1.17	0.69	27.24	11.8	3.14	20.81
1232	1	72	24.45	2	2	2	2	4.35	2.83	2.26	1.34	1.41	0.86	27.05	10.62	2.49	20.81
1233	1	30	22.66	1	1	2	2	3.78	0.84	2.51	0.98	1.02	0.95	28.42	10.32	3.75	21.01
1234	1	64	25.65	1	1	1	2	4.29	2.38	2.52	1.15	0.96	0.68	25.68	12.46	3.36	22.55
1235	1	32	26.05	2	2	2	2	3.85	2.08	2.37	0.97	1.06	0.94	24.65	10.66	2.19	21.2
1236	1	69	25.8	1	2	1	2	3	0.84	1.33	1.25	1.02	0.73	24.52	12.38	2.72	19.36
1237	1	47	22.48	1	2	2	2	4.27	1.54	2.73	1.27	1.41	1.14	30.87	11	2.51	21.2
1238	1	62	20.83	1	2	2	2	5.7	1.43	4.09	1.52	0.96	1.14	24.58	9.18	2.19	19.27
1239	1	46	23.46	1	2	2	2	5.96	6.2	3.43	1.22	1.22	1.14	26.45	10.46	2.55	20.47
1240	1	39	25.84	2	2	1	2	4.41	0.86	2.47	1.57	1.41	0.73	26.03	10.35	2.32	21.71
1241	1	72	23.77	2	2	2	2	4.23	0.99	2.65	1.28	0.96	0.68	30.35	10.93	2.43	21.9
1242	1	39	24.88	1	2	2	2	4.31	1.64	2.69	1.15	0.96	0.72	25.86	9.62	2.37	21.16
1243	1	38	23.97	2	2	2	2	4.79	2.02	3.14	1.18	1.41	1.14	26.61	9.18	2.63	20.78
1244	1	55	23.93	2	2	2	2	5.33	0.83	3.72	1.67	0.96	0.73	29.57	9.75	2.27	20.97
1245	1	54	22.79	1	2	2	2	6.92	1.78	4.68	1.69	1.34	0.68	24.63	10.1	2.19	21.07
1246	1	67	22.03	2	2	2	2	5.41	3.89	3.27	1.01	1.15	0.96	25.03	9.44	2.3	20.17
1247	1	52	22.5	1	2	2	2	4	1.43	2.63	0.8	1.41	0.68	26.39	12.46	2.87	19.47
1248	1	49	22.07	1	2	2	2	4.42	1.45	3.14	0.97	0.96	1.14	29.32	11.45	2.74	19.87
1249	1	66	21.12	2	2	2	2	3.68	1.66	2.25	1	1.41	0.68	29.18	10.26	3.24	18.31
1250	1	71	22.23	1	2	2	2	4.81	0.48	3.76	0.98	1.41	0.68	27.22	12.08	2.19	21.77
1251	1	74	25.58	1	1	1	2	4.01	1.24	2.42	1.25	0.96	0.7	27.16	10.55	3.42	18.27
1252	1	56	23.17	1	2	2	2	6.93	3.19	4.19	1.87	1.41	1.14	27.08	9.75	3.39	22.49
1253	1	40	25.58	2	2	2	2	4.96	1.19	3.62	1.08	0.98	0.68	27.32	11.22	2.7	20.19
1254	1	46	23.65	2	2	2	2	3.19	1.42	1.32	1.5	0.96	1.05	26.47	12.46	2.78	17.99
1255	1	68	20.68	1	1	2	2	3.65	0.6	1.37	2.09	1.05	1.14	25.86	9.93	2.79	18.15
1256	1	71	22.67	1	2	2	2	4.22	1.86	2.6	1.17	1.03	0.68	28.2	11.15	2.67	21.18
1257	1	56	20.36	2	2	2	2	4.37	2.6	2.74	0.96	1.41	0.68	23.01	12.46	3.03	18.87
1258	1	41	26.22	1	2	2	2	3.11	1.27	1.81	0.92	0.96	0.68	27.41	9.83	3.75	20.84
1259	1	65	26.08	2	2	2	2	3.95	1.61	2.44	1.06	0.96	0.68	27.52	10.76	3.39	19.8
1260	1	65	23.54	1	1	1	2	4.42	1.11	3.05	1.15	1.33	0.68	27.35	10.97	2.19	20.28
1261	1	43	22.98	1	2	2	2	5.25	1.02	3.38	1.44	0.96	1.09	28.02	10.31	3.75	18.65
1262	1	79	20.63	2	2	2	2	3.89	1.83	2.07	1.47	1.41	0.68	27.9	10	2.19	19.74
1263	1	54	21.32	1	2	2	2	7.91	3.14	5.68	1.06	0.96	1.1	26.55	10.22	3.75	18.64
1264	1	63	23.06	2	1	1	2	3.4	1.74	2.15	0.83	1.41	0.99	30.49	9.84	2.78	18.64
1265	1	46	25.48	1	2	2	2	3.81	1.54	2.37	1.13	1.35	0.94	25.26	9.65	2.34	20.34
1266	1	43	24.43	1	1	2	2	4.14	1.8	2.53	1.2	1.41	0.68	24.91	9.21	3.2	19.25
1267	1	64	24.23	2	2	1	2	4.11	2.86	2.27	0.97	1.26	0.68	26.98	11.78	2.94	18.58
1268	1	55	26.99	1	1	2	2	4.77	1.4	3.04	1.09	0.97	1.14	25.33	9.18	2.79	17.41
1269	1	68	25.41	1	1	2	2	3.64	1.59	1.87	1.52	1.41	1.06	24.3	9.77	3.15	20.01
1270	1	79	23.99	1	2	2	2	3.57	0.89	1.41	1.32	1.41	0.92	29.64	12.46	2.26	18.39
1271	1	75	23.99	2	1	2	2	3.71	0.89	2.09	1.53	1.41	0.73	24.69	11.78	3.13	20.33
1272	1	42	24.13	1	1	2	2	3.61	1.12	1.84	1.57	0.96	0.73	27.4	9.51	2.34	19.49
1273	1	68	21.54	1	2	2	2	3.75	1.19	2.02	1.36	1.41	1.14	27	10.61	2.19	20.22
1274	1	58	25.79	1	2	2	2	4.95	1.73	2.69	1.35	1.41	0.83	26.56	9.88	2.69	16.57
1275	1	52	25.26	2	2	2	2	4.23	1.66	1.95	1.8	1.01	0.84	28.07	11.46	2.64	21.18
1276	1	48	24.15	1	1	2	2	5.77	2.75	3.92	1.07	1.15	1.14	24.58	11.94	2.54	20.52
1277	1	71	22.78	2	2	2	1	5.74	1.23	3.96	1.36	0.96	0.97	26.1	10.87	2.19	18.74
1278	1	66	22.95	1	1	1	2	4.61	1	3.1	0.99	1.41	1.06	28.5	11.02	2.57	20.92
1279	1	53	23.67	1	1	1	2	5.63	2.36	3.45	1.68	0.96	0.94	26.65	11.73	2.19	20.5
1280	1	55	26.34	2	2	2	2	3.83	2.19	1.72	1.48	1.41	0.9	25.49	11.6	2.19	21.42
1281	1	53	23.31	1	2	2	2	5.15	3.08	3.2	1.14	0.96	1.02	28.19	9.57	2.19	18.45
1282	1	37	23.55	2	2	2	2	4.08	0.4	2.28	1.74	1.41	1.14	27.4	9.51	3.17	18.89
1283	1	63	24.82	1	2	2	2	3.58	0.73	2.21	1.12	1.18	0.72	27.96	10.98	2.19	17.57
1284	1	69	23.8	2	2	2	2	4.85	2.04	2.96	1.13	0.96	0.68	30.41	10.36	3.18	18.01
1285	1	45	22.38	1	2	2	2	5.52	1.28	3.54	1.48	0.96	0.68	23.86	11.77	2.19	19.7
1286	1	46	22.53	1	1	2	2	4.37	0.92	2.68	1.09	0.96	0.92	24.97	10.88	2.35	21.51
1287	1	51	20.2	2	2	2	2	4.14	1.73	2.33	1.28	1.41	0.99	27.47	10.57	3.75	21.28
1288	1	66	22.71	1	1	2	2	5.49	1.93	3.53	1	0.96	0.68	27.87	12.27	2.83	19.58
1289	1	66	24.29	2	2	2	2	4.41	1.08	2.99	0.95	1.41	0.88	29.27	12.46	3.23	17.42
1290	1	47	24.68	1	2	2	2	4.73	1.01	2.98	1.54	0.96	1.14	27.86	10.39	2.73	20.13
1291	1	53	21.95	1	2	2	2	4.87	0.87	2.78	1.95	0.96	1.14	25.49	11.45	3.32	20.51
1292	1	60	23.45	1	1	2	2	4.02	2.7	2.05	1.12	1.14	1.05	28.35	11.4	3.6	19.83
1293	1	60	22.27	1	2	2	2	3.89	0.5	2.49	1.13	1.41	0.68	25.74	11.73	3.22	20.63

## Sheet: Sheet2
Group	1=Case group	2=Control group
Sex	1=Male	2=Female
Smoking	1=YES	2=NO
Hypertension	1=YES	2=NO
Diabetes	1=YES	2=NO
